# Supplementary material for: Show me your secret(ed) weapons: a multifaceted approach reveals a wide arsenal of type III‐secreted effectors in the cucurbit pathogenic bacterium Acidovorax citrulli and novel effectors in the Acidovorax genus
Source: Mol Plant Pathol. 2019 Oct 23;21(1):17–37. doi: 10.1111/mpp.12877 (PMC6913199; doi:10.1111/mpp.12877)
Supplement: Supplementary file 7 — Table S1 Ranking and prediction scores of open reading frames of Acidovorax citrulli AAC00‐1 (GenBank accession CP000512.1) in the first machine‐learning run. [file MPP-21-17-s007.xlsx]

## Sheet: ML1_AAC00-1
Table S1 Ranking and prediction scores of open reading frames of Acidovorax citrulli AAC00-1 (GenBank accession CP000512.1) in the first machine learning run.
Genes encoding known type III-secreted effectors (T3Es) at the time this ML was run [Eckshtain-Levi et al. (Phytopathology, 2014; 104, 1152-1162) and Aave_2938; see manuscript] are bolded.
Homologous locus_tags of A. citrulli M6 (new annotation: GenBank accession CP029373.1) are shown in column K. "?" means that an homologous gene was not detected in M6.
Genes encoding proteins showing similarity to known T3Es of other plant-pathogenic bacteria (most of them revealed in this study) and occur in strain M6 are shaden with yellow.
Genes encoding proteins showing similarity to known T3Es of other plant-pathogenic bacteria (most of them revealed in this study) and could not be detected among M6 annotated ORFs are shaden with orange.
New T3E genes identified in this study by combination of machine learning (ML) and RNA-Seq, and validated in translocation assays, are shaden with green.
Genes that were used as negative controls for translocation assays are shaden with gray.
Genes that were used as negative cases for the machine learning run are shaden with purple.
Underlined column (C): selected classifier.
*Gene at rank 21 (Aave_3960/APS58_1000*): this gene was not annotated in the new M6 annotation. It is located between genes APS58_0999 and APS58_1000, and its expression was confirmed by RNA-Seq (see footnote 4 of Table 2).
Rank	Locus_tag AAC00-1	RandonForest	Voting	KNN	LDA	SVM	LogisticRegression	NB	is_effector	M6_homolog
1	Aave_2708	0.973	0.893017	0.4	1	0.119721	0.9988	1	yes	?
2	Aave_2938	0.973	0.893017	0.4	1	0.119721	0.9988	1	yes	?
3	Aave_2166	0.941	0.860908	0.8	1	0.0525804	1	1	yes	APS58_0167
4	Aave_2173	0.94	0.887166	1	1	0.0525804	1	1	yes	APS58_4112
5	Aave_3462	0.92	0.828438	0.6	1	0.0525804	0.99687	1	yes	APS58_0502
6	Aave_0277	0.898	0.88515	1	1	0.0525804	1	1	yes	APS58_2122
7	Aave_2876	0.897	0.851125	0.8	1	0.0525804	0.984074	1	yes	APS58_4070
8	Aave_4728	0.892	0.786169	0.4	1	0.0525804	0.942695	1	yes	APS58_1760
9	Aave_2155	0.832	0.730666	0.4	1	0.0554536	0.584918	1	?	?
10	Aave_3051	0.83	0.764641	0.6	1	0.0203697	0.901752	1	?	?
11	Aave_2177	0.829	0.731312	0.4	1	0.0554524	0.584414	1	?	APS58_4116
12	Aave_3302	0.825	0.729061	0.4	1	0.0554413	0.583922	1	?	APS58_3685
13	Aave_3062	0.822	0.458104	0.4	3.2014e-17	0.0525693	0.479829	0.233071	yes	APS58_3931
14	Aave_3452	0.816	0.812127	0.6	1	0.0525804	0.999609	1	yes	APS58_0492
15	Aave_1548	0.808	0.727146	0.4	1	0.0554545	0.58446	1	yes	APS58_3289
16	Aave_2174	0.808	0.835622	1	1	0.0207071	1	1	?	APS58_4113
17	Aave_4442	0.801	0.726166	0.4	1	0.0554517	0.584688	1	?	APS58_1448
18	Aave_1056	0.795	0.80493	0.8	1	0.0203697	0.99918	1	?	?
19	Aave_1244	0.794	0.560447	0.4	7.75848e-16	0.0525667	0.479804	0.993257	?	APS58_2974
20	Aave_1555	0.784	0.441173	0.4	1.98954e-16	0.052587	0.480913	0.150109	?	APS58_3297
21	Aave_3960	0.782	0.535929	0.4	2.06985e-15	0.0525841	0.480899	0.828542	?	APS58_1000*
22	Aave_2844	0.773	0.7211	0.4	1	0.0554384	0.583672	1	?	APS58_4101
23	Aave_3948	0.765	0.718959	0.4	1	0.0554377	0.583818	1	?	APS58_0986
24	Aave_0458	0.76	0.799188	0.8	1	0.0203697	0.994308	1	?	APS58_2313
25	Aave_0459	0.75	0.716485	0.4	1	0.0554369	0.583646	1	?	APS58_2314
26	Aave_2261	0.743	0.541553	0	1	0.0203697	0.0116776	1	?	?
27	Aave_1647	0.734	0.73403	0.6	1	0.0203697	0.794199	1	?	APS58_3344
28	Aave_3502	0.71	0.822087	1	1	0.0203697	0.999982	1	?	APS58_0542
29	Aave_3504	0.709	0.527604	0.4	7.52637e-17	0.0525678	0.47897	0.840296	?	?
30	Aave_1795	0.681	0.42917	0.4	7.39835e-18	0.0525669	0.479045	0.16336	?	?
31	Aave_2850	0.676	0.645227	0.4	1	0.0203697	0.4009	1	?	APS58_4095
32	Aave_0889	0.667	0.714334	0.4	1	0.0203697	0.92176	1	?	APS58_2589
33	Aave_1090	0.666	0.686611	0.4	0.999999	0.0203697	0.732264	1	?	APS58_2799
34	Aave_2802	0.664	0.786008	0.8	1	0.0203697	0.982786	1	?	APS58_4317
35	Aave_2557	0.642	0.411673	0.4	2.58405e-17	0.05258	0.479414	0.0864627	?	APS58_0004
36	Aave_3237	0.639	0.293096	0.2	8.07874e-28	0.0466303	0.000240864	1.37594e-16	yes	APS58_3751
37	Aave_1520	0.626	0.696116	0.4	1	0.055447	0.583087	1	?	APS58_3261
38	Aave_0454	0.615	0.579768	0.6	8.97605e-07	0.0203697	0.814855	1	?	APS58_2308
39	Aave_3459	0.613	0.352151	0.4	1.86004e-25	0.0444874	0.267625	1.05648e-11	?	APS58_0500
40	Aave_1373	0.609	0.604226	0.6	0.999966	0.0203697	1	1	?	APS58_3109
41	Aave_0114	0.606	0.546426	0.2	7.24842e-47	0.0203697	1	1	?	APS58_1954
42	Aave_4417	0.599	0.351706	0.4	7.08486e-25	0.0444749	0.266666	6.0104e-09	?	APS58_1423
43	Aave_4632	0.598	0.603126	0.6	7.43437e-13	0.0203697	0.995046	1	?	APS58_1658
44	Aave_2413	0.596	0.351033	0.4	1.12202e-25	0.0444743	0.266998	1.74879e-10	?	APS58_0160
45	Aave_1812	0.595	0.348737	0.4	9.19914e-26	0.0444831	0.267965	1.12864e-12	?	APS58_3487
46	Aave_3348	0.593	0.34976	0.4	3.75912e-25	0.0444751	0.26715	9.55976e-10	?	?
47	Aave_2418	0.591	0.349395	0.4	2.57893e-26	0.0444719	0.266647	4.4801e-11	?	APS58_0155
48	Aave_0880	0.588	0.34853	0.4	2.83927e-26	0.0444866	0.267492	5.26712e-12	?	?
49	Aave_1347	0.585	0.34836	0.4	3.81505e-26	0.0444729	0.266449	6.68823e-10	?	?
50	Aave_2771	0.58	0.346791	0.4	1.95481e-26	0.0444814	0.267467	4.0879e-13	?	?
51	Aave_4612	0.578	0.347156	0.4	4.20033e-26	0.0444719	0.267102	3.87097e-11	?	APS58_1634
52	Aave_4665	0.575	0.559084	0.6	1.15257e-06	0.0203697	0.711228	1	?	APS58_1694
53	Aave_3560	0.574	0.346444	0.4	4.59074e-26	0.044473	0.267145	1.25709e-10	?	APS58_0602
54	Aave_1378	0.569	0.345827	0.4	5.41717e-26	0.0444811	0.267778	1.08225e-11	?	APS58_3114
55	Aave_0538	0.566	0.347205	0.4	1.10439e-26	0.0444826	0.267331	1.3767e-12	?	?
56	Aave_1508	0.561	0.452898	0.6	1.51026e-38	0.0203697	0.999999	1	?	APS58_3252
57	Aave_0851	0.559	0.342984	0.4	2.90611e-26	0.0444827	0.267022	2.14865e-11	?	APS58_2551
58	Aave_2392	0.559	0.345145	0.4	1.10846e-25	0.0444718	0.266137	5.48943e-09	?	?
59	Aave_1117	0.556	0.34229	0.4	8.76907e-27	0.0444704	0.268325	1.29779e-13	?	APS58_2824
60	Aave_0873	0.554	0.345317	0.4	2.94256e-26	0.0444699	0.267349	1.86206e-11	?	APS58_2573
61	Aave_0085	0.551	0.695589	0.8	0.999993	0.0203697	0.500945	1	?	APS58_1921
62	Aave_4057	0.55	0.342344	0.4	1.05898e-26	0.0444708	0.266697	2.26115e-11	?	APS58_1101
63	Aave_2334	0.542	0.342852	0.4	6.47069e-27	0.0444826	0.267103	9.684e-13	?	?
64	Aave_3825	0.534	0.341351	0.4	5.29123e-27	0.0444707	0.2668	1.66499e-11	?	APS58_0863
65	Aave_1602	0.527	0.341012	0.4	8.68464e-27	0.0444799	0.267356	4.7978e-12	?	?
66	Aave_2692	0.527	0.340623	0.4	3.51464e-26	0.0444831	0.266618	2.43685e-10	?	?
67	Aave_1755	0.525	0.339404	0.4	7.62662e-27	0.0444704	0.266285	2.45348e-11	?	?
68	Aave_3395	0.525	0.339272	0.4	3.18955e-27	0.0444696	0.26638	1.13178e-11	?	APS58_3588
69	Aave_2718	0.524	0.342674	0.4	1.2693e-26	0.0444827	0.267864	1.01071e-12	?	?
70	Aave_2125	0.521	0.339134	0.4	3.49078e-27	0.0444688	0.266427	8.47425e-12	?	?
71	Aave_3225	0.517	0.339383	0.4	7.88436e-27	0.0444829	0.267013	1.15197e-12	?	APS58_3762
72	Aave_3232	0.516	0.339205	0.4	4.84568e-27	0.0444703	0.266907	1.20449e-11	?	APS58_3756
73	Aave_4631	0.509	0.559394	0.4	1	0.0203697	0.999992	1	?	APS58_1657
74	Aave_3873	0.508	0.336964	0.4	6.57037e-27	0.0444643	0.267405	5.40557e-12	?	APS58_0911
75	Aave_2555	0.507	0.338862	0.4	1.8059e-27	0.0444666	0.266563	3.61038e-12	?	APS58_0006
76	Aave_2067	0.506	0.337629	0.4	1.12413e-26	0.0444663	0.268001	1.44173e-14	?	APS58_0260
77	Aave_2609	0.505	0.335673	0.4	1.46787e-26	0.0444714	0.266369	3.72746e-10	?	APS58_4414
78	Aave_2524	0.504	0.339851	0.4	1.83388e-26	0.0444679	0.26742	1.10255e-11	?	APS58_0037
79	Aave_1594	0.503	0.336776	0.4	1.75629e-27	0.0444626	0.267119	2.68535e-12	?	?
80	Aave_1355	0.502	0.33828	0.4	4.2327e-27	0.0444802	0.267379	5.66084e-13	?	APS58_3090
81	Aave_4789	0.497	0.331846	0.4	1.95006e-26	0.0444833	0.266675	1.79381e-12	?	APS58_1824
82	Aave_1145	0.496	0.334873	0.4	4.93816e-27	0.0444733	0.267793	1.56958e-12	?	APS58_2856
83	Aave_1245	0.496	0.336905	0.4	3.70072e-27	0.0444795	0.26684	3.39309e-12	?	APS58_2975
84	Aave_4340	0.496	0.335008	0.4	1.87564e-27	0.044468	0.267786	9.61003e-13	?	APS58_1340
85	Aave_1057	0.494	0.335226	0.4	1.12983e-27	0.0444579	0.267405	1.7233e-12	?	APS58_2768
86	Aave_3626	0.494	0.557522	0.4	1	0.0203697	0.999998	1	?	APS58_0664
87	Aave_1320	0.493	0.335474	0.4	1.42329e-27	0.0444625	0.26708	2.31781e-12	?	APS58_3053
88	Aave_3059	0.486	0.435907	0.4	5.31118e-28	0.0203697	0.159247	1	?	APS58_3935
89	Aave_3999	0.486	0.336402	0.4	8.76316e-27	0.0444668	0.26748	5.96686e-12	?	APS58_1037
90	Aave_1334	0.485	0.336347	0.4	1.80106e-25	0.0444851	0.266907	2.01672e-09	?	?
91	Aave_3666	0.485	0.334033	0.4	1.77407e-27	0.0444629	0.267071	2.76691e-12	?	APS58_0705
92	Aave_2148	0.484	0.533954	0.4	2.13809e-13	0.0203697	0.825062	1	?	APS58_0185
93	Aave_0439	0.48	0.332833	0.4	6.39706e-27	0.0444758	0.267602	2.47554e-12	?	APS58_2293
94	Aave_1919	0.48	0.332345	0.4	3.19886e-27	0.0444742	0.267229	1.76639e-12	?	APS58_0413
95	Aave_3521	0.48	0.335747	0.4	2.95849e-27	0.0444775	0.266817	1.99253e-12	?	APS58_0563
96	Aave_1716	0.479	0.333702	0.4	4.04425e-27	0.0444787	0.266608	2.9745e-12	?	APS58_3421
97	Aave_0024	0.478	0.333865	0.4	1.24198e-27	0.0444648	0.267885	7.31795e-13	?	APS58_1858
98	Aave_2268	0.478	0.33491	0.4	9.18684e-28	0.0444597	0.267191	1.6004e-12	?	APS58_4209
99	Aave_0187	0.476	0.332474	0.4	2.91305e-27	0.0444747	0.267119	1.65572e-12	?	APS58_2031
100	Aave_3270	0.475	0.331293	0.4	5.2352e-27	0.0444808	0.266862	5.39936e-13	?	APS58_3719
101	Aave_1554	0.474	0.333049	0.4	6.11018e-28	0.0444666	0.267201	5.12185e-13	?	APS58_3296
102	Aave_3472	0.472	0.334141	0.4	1.49927e-26	0.0444817	0.267626	3.42539e-13	?	APS58_0515
103	Aave_3621	0.47	0.213884	0	0.00181139	0.0203697	0.00553153	1	?	APS58_0658
104	Aave_0184	0.469	0.331966	0.4	1.61257e-27	0.0444641	0.266704	2.61885e-12	?	?
105	Aave_2808	0.469	0.333137	0.4	3.15257e-27	0.0444781	0.266692	2.22667e-12	?	APS58_4311
106	Aave_0143	0.468	0.526462	0.2	8.73085e-16	0.0203697	0.993376	1	?	APS58_1986
107	Aave_3006	0.467	0.332646	0.4	1.73975e-27	0.044467	0.266395	3.72261e-12	?	APS58_3992
108	Aave_0447	0.466	0.333498	0.4	3.94053e-27	0.0444824	0.26715	6.54942e-13	?	APS58_2301
109	Aave_3319	0.465	0.32975	0.4	2.41502e-25	0.0444697	0.265258	1.28202e-08	?	APS58_3668
110	Aave_1636	0.46	0.332942	0.4	9.5104e-28	0.0444657	0.266462	2.04766e-12	?	APS58_3439
111	Aave_3588	0.459	0.332091	0.4	7.55223e-28	0.0444665	0.267548	5.86952e-13	?	?
112	Aave_2328	0.456	0.330823	0.4	3.86975e-28	0.044459	0.266822	8.22316e-13	?	?
113	Aave_3087	0.455	0.331502	0.4	7.12021e-28	0.0444566	0.267561	8.28479e-13	?	APS58_3906
114	Aave_2242	0.454	0.326698	0.4	4.08194e-27	0.0444677	0.26609	6.36664e-12	?	APS58_4183
115	Aave_0101	0.453	0.331214	0.4	1.75953e-27	0.0444732	0.26739	1.01079e-12	?	APS58_1939
116	Aave_0809	0.453	0.32765	0.4	9.09149e-27	0.0444797	0.266572	5.50595e-12	?	APS58_2511
117	Aave_2767	0.453	0.326206	0.4	1.4357e-27	0.0444644	0.265708	1.38644e-12	?	?
118	Aave_3544	0.453	0.295505	0.4	6.30846e-26	0.0203697	0.163862	2.44681e-10	?	?
119	Aave_0261	0.451	0.331459	0.4	8.8467e-26	0.0444657	0.266168	1.01475e-07	?	APS58_2106
120	Aave_1754	0.449	0.331031	0.4	3.95398e-26	0.0444827	0.267021	1.98015e-10	?	?
121	Aave_1671	0.444	0.332548	0.4	4.53095e-27	0.0444642	0.267746	1.29432e-12	?	APS58_3370
122	Aave_2714	0.443	0.5287	0.6	1.03608e-15	0.0203697	0.648257	0.999992	?	?
123	Aave_3072	0.443	0.325254	0.4	2.05415e-27	0.0444658	0.266079	2.54678e-12	?	APS58_3921
124	Aave_3423	0.441	0.326381	0.4	2.59842e-27	0.0444672	0.26589	5.47194e-12	?	APS58_3557
125	Aave_4415	0.44	0.328431	0.4	1.15691e-27	0.0444734	0.267064	7.65941e-13	?	APS58_1421
126	Aave_2175	0.437	0.330289	0.4	1.95475e-27	0.0444771	0.266923	1.41999e-12	?	APS58_4114
127	Aave_4470	0.437	0.324619	0.4	7.15653e-27	0.0444681	0.26565	8.61384e-11	?	?
128	Aave_1813	0.434	0.32536	0.4	3.06495e-27	0.0444801	0.266669	3.11487e-13	?	APS58_3488
129	Aave_2059	0.429	0.326437	0.4	2.09568e-27	0.0444693	0.266256	1.03443e-11	?	APS58_0269
130	Aave_0036	0.427	0.290594	0.4	1.60413e-25	0.0203697	0.161759	4.3703e-13	?	APS58_1870
131	Aave_0378	0.427	0.283384	0.4	4.65614e-27	0.0203697	0.138695	7.03831e-13	?	?
132	Aave_1898	0.426	0.285147	0.4	1.43265e-26	0.0203697	0.14394	2.72022e-13	?	APS58_0435
133	Aave_1511	0.424	0.529979	0.4	4.02874e-15	0.0203697	0.855466	1	?	APS58_3255
134	Aave_4630	0.424	0.284992	0.4	9.09508e-27	0.0203697	0.140862	1.94707e-11	?	APS58_1656
135	Aave_3972	0.423	0.325486	0.4	2.72305e-27	0.0444737	0.267612	4.65917e-14	?	APS58_1012
136	Aave_0465	0.421	0.324711	0.4	1.38174e-27	0.0444651	0.266314	2.10184e-12	?	APS58_2320
137	Aave_0550	0.42	0.327442	0.4	8.02689e-27	0.0444852	0.267072	2.54336e-12	?	?
138	Aave_1596	0.42	0.323055	0.4	1.2605e-27	0.0444646	0.265824	1.41082e-12	?	APS58_3339
139	Aave_1674	0.42	0.324601	0.4	1.06156e-27	0.0444711	0.267489	5.83426e-13	?	APS58_3373
140	Aave_0531	0.419	0.323039	0.4	9.08733e-28	0.0444628	0.265732	6.51812e-13	?	?
141	Aave_2289	0.419	0.324521	0.4	1.70321e-28	0.0444529	0.267126	4.84994e-13	?	APS58_4231
142	Aave_4509	0.417	0.280527	0.4	5.32607e-26	0.0203697	0.116856	9.89759e-14	?	APS58_1517
143	Aave_0391	0.415	0.322823	0.4	1.03764e-27	0.0444648	0.266206	1.60465e-12	?	?
144	Aave_2744	0.412	0.320786	0.4	1.63211e-27	0.0444677	0.266037	5.11803e-12	?	?
145	Aave_1613	0.411	0.321634	0.4	1.79391e-27	0.0444675	0.265928	5.40736e-12	?	?
146	Aave_1819	0.411	0.322353	0.4	3.44664e-28	0.0444671	0.26692	2.45018e-13	?	APS58_3495
147	Aave_1737	0.41	0.233939	0.2	9.07179e-28	0.0203697	0.000692603	7.0399e-13	?	APS58_3376
148	Aave_0315	0.407	0.285748	0.4	1.79464e-26	0.0203697	0.16111	2.28311e-11	?	APS58_2161
149	Aave_1451	0.407	0.323936	0.4	2.65376e-27	0.0444791	0.26679	2.57037e-13	?	APS58_3191
150	Aave_1759	0.406	0.367506	0.4	1.23491e-18	0.0525744	0.479531	0.000509322	?	?
151	Aave_1902	0.405	0.219124	0	1.03006e-25	0.0203697	0.093152	1.76151e-10	?	APS58_0430
152	Aave_0218	0.401	0.322547	0.4	1.10193e-27	0.0444676	0.266262	3.45176e-12	?	APS58_2061
153	Aave_3508	0.401	0.320575	0.4	2.824e-27	0.044478	0.266461	2.02424e-12	?	?
154	Aave_4758	0.399	0.320478	0.4	1.5753e-27	0.0444755	0.266815	1.18432e-13	?	APS58_1792
155	Aave_4473	0.397	0.228305	0	3.27773e-19	0.0203697	0.153736	0.00537222	?	APS58_1483
156	Aave_0201	0.393	0.364151	0.4	3.80814e-12	0.0203697	0.73609	1	?	APS58_2045
157	Aave_0460	0.391	0.318925	0.4	1.18927e-27	0.0444741	0.26605	3.66585e-13	?	APS58_2315
158	Aave_3587	0.391	0.323028	0.4	6.75518e-27	0.0444812	0.266463	2.45932e-11	?	APS58_0630
159	Aave_4339	0.389	0.322425	0.4	1.57599e-27	0.0444746	0.267343	8.6435e-13	?	APS58_1339
160	Aave_2425	0.385	0.284846	0.4	3.85599e-26	0.0203697	0.160848	5.65637e-12	?	APS58_0146
161	Aave_4254	0.384	0.494284	0	1	0.0203697	0.0714512	1	?	APS58_1255
162	Aave_2989	0.383	0.280404	0.4	1.74761e-27	0.0203697	0.149004	2.95907e-13	?	APS58_4009
163	Aave_1912	0.381	0.318805	0.4	8.35362e-28	0.0444747	0.26721	1.12006e-13	?	APS58_0420
164	Aave_4477	0.381	0.320821	0.4	8.40464e-28	0.0444669	0.266283	2.33539e-12	?	APS58_1487
165	Aave_2894	0.38	0.341459	0	4.81999e-15	0.0203697	0.00108678	1	?	?
166	Aave_4795	0.377	0.275765	0.4	3.35731e-27	0.0203697	0.13179	4.49091e-13	?	APS58_1830
167	Aave_3227	0.376	0.323889	0.4	2.61154e-27	0.0444803	0.267454	3.31788e-13	?	APS58_3760
168	Aave_3567	0.375	0.319378	0.4	6.99286e-28	0.0444659	0.266278	1.61238e-12	?	APS58_0609
169	Aave_2531	0.372	0.390179	0.2	9.61642e-15	0.0203697	0.146055	1	?	APS58_0030
170	Aave_0477	0.371	0.321123	0.4	4.9339e-28	0.0444648	0.266403	1.0571e-12	?	APS58_2334
171	Aave_1146	0.371	0.313183	0.4	1.13838e-27	0.0444751	0.266168	5.06634e-13	?	APS58_2857
172	Aave_0467	0.368	0.277603	0.4	4.49963e-27	0.0203697	0.142555	1.64317e-11	?	APS58_2322
173	Aave_3599	0.368	0.317526	0.4	5.14219e-28	0.0444652	0.266421	1.14938e-12	?	?
174	Aave_2624	0.365	0.319174	0.4	9.04783e-28	0.0444665	0.266852	1.66329e-12	?	APS58_4399
175	Aave_4069	0.365	0.316876	0.4	4.37681e-28	0.0444619	0.265944	4.35789e-13	?	APS58_1113
176	Aave_2920	0.364	0.201404	0	2.46029e-27	0.0203697	0.0131101	8.19889e-12	?	?
177	Aave_4482	0.362	0.280682	0.4	1.46722e-27	0.0203697	0.159935	3.48321e-12	?	?
178	Aave_2601	0.359	0.522176	0.6	3.06531e-16	0.0203697	0.669954	0.999997	?	APS58_4421
179	Aave_2749	0.359	0.245665	0.2	1.75862e-27	0.0203697	0.114113	4.83212e-12	?	?
180	Aave_1980	0.357	0.316977	0.4	1.34977e-27	0.0444742	0.266522	6.05225e-13	?	APS58_0353
181	Aave_1720	0.356	0.215855	0.4	1.47862e-20	0.0525497	0.479351	2.85736e-05	?	APS58_3428
182	Aave_0669	0.353	0.31164	0.4	1.96394e-28	0.0444647	0.266558	8.44216e-14	?	APS58_2431
183	Aave_4767	0.353	0.316271	0.4	2.28487e-28	0.044459	0.266771	4.75532e-13	?	APS58_1801
184	Aave_2331	0.352	0.315673	0.4	3.70803e-28	0.0444621	0.26659	7.34001e-13	?	?
185	Aave_0245	0.35	0.272931	0.4	3.63877e-28	0.0203697	0.122113	1.00734e-12	?	APS58_2090
186	Aave_0290	0.348	0.313688	0.4	4.63884e-28	0.0444695	0.266728	2.54581e-13	?	APS58_2136
187	Aave_3317	0.348	0.318164	0.4	5.18911e-28	0.0444635	0.266875	9.23651e-13	?	APS58_3670
188	Aave_0451	0.347	0.242657	0.2	3.32853e-27	0.0203697	0.111232	6.47805e-12	?	APS58_2305
189	Aave_1702	0.346	0.315565	0.4	8.89449e-28	0.0444772	0.266682	7.20021e-13	?	APS58_3405
190	Aave_0012	0.344	0.279254	0.4	1.10199e-27	0.0203697	0.159015	2.83867e-12	?	APS58_1846
191	Aave_3371	0.344	0.210389	0	1.56873e-27	0.0203697	0.0955026	3.50962e-12	?	APS58_3613
192	Aave_2661	0.342	0.315972	0.4	3.45506e-28	0.0444625	0.266663	6.81705e-13	?	APS58_4362
193	Aave_3085	0.342	0.1995	0	1.99271e-27	0.0203697	0.0148858	8.83714e-12	?	APS58_3909
194	Aave_2726	0.34	0.311473	0.4	1.18968e-27	0.0444642	0.265405	2.87692e-12	?	?
195	Aave_1615	0.339	0.273335	0.4	2.44663e-27	0.0203697	0.136917	1.53113e-12	?	?
196	Aave_4151	0.339	0.311269	0.4	6.86705e-28	0.0444598	0.265035	4.63066e-13	?	APS58_1150
197	Aave_2411	0.337	0.198661	0	1.51489e-28	0.0203697	0.0210613	8.01163e-13	?	?
198	Aave_3760	0.337	0.31176	0.4	1.90226e-27	0.0444778	0.266258	1.69171e-12	?	APS58_0801
199	Aave_4161	0.337	0.310594	0.4	3.54891e-28	0.0444618	0.266329	5.88082e-13	?	APS58_1160
200	Aave_0462	0.335	0.313303	0.4	4.45096e-28	0.044462	0.266133	5.65177e-13	?	APS58_2317
201	Aave_1763	0.334	0.196458	0	9.45117e-28	0.0203697	0.011769	1.69669e-12	?	?
202	Aave_4337	0.334	0.201169	0	1.16307e-27	0.0203697	0.0394748	4.15459e-12	?	APS58_1337
203	Aave_2142	0.332	0.31134	0.4	1.89904e-27	0.0444656	0.265464	1.38851e-11	?	APS58_0191
204	Aave_2471	0.332	0.199982	0	1.47731e-25	0.0203697	0.0408048	1	?	APS58_0099
205	Aave_4103	0.331	0.19406	0	1.3921e-28	0.0203697	0.000112431	3.24744e-12	?	?
206	Aave_1443	0.33	0.203094	0	1.27761e-27	0.0203697	0.0568476	5.35034e-12	?	APS58_3183
207	Aave_1764	0.33	0.310298	0.4	1.8019e-28	0.0444574	0.266318	2.63271e-13	?	?
208	Aave_2910	0.33	0.223869	0.2	8.50355e-29	0.0203697	0.00176626	1.02927e-12	?	?
209	Aave_1735	0.328	0.311025	0.4	4.34076e-28	0.0444614	0.266323	6.50071e-13	?	?
210	Aave_0919	0.327	0.270272	0.4	1.68927e-27	0.0203697	0.134647	4.64517e-12	?	APS58_2622
211	Aave_0406	0.326	0.209942	0	7.47099e-28	0.0203697	0.104394	2.03169e-12	?	?
212	Aave_2327	0.323	0.27025	0.4	1.39603e-27	0.0203697	0.125496	1.28108e-12	?	?
213	Aave_4162	0.323	0.501925	0.4	4.96499e-15	0.0203697	0.766664	1	?	APS58_1160
214	Aave_0015	0.32	0.165422	0.4	6.50467e-28	0.0444676	0.266327	2.27419e-12	?	APS58_1849
215	Aave_2902	0.32	0.222648	0.2	1.32517e-28	0.0203697	0.00129115	1.71859e-12	?	?
216	Aave_1188	0.318	0.310651	0.4	9.48675e-28	0.0444749	0.266586	5.6317e-13	?	APS58_2903
217	Aave_1668	0.318	0.313264	0.4	3.23467e-28	0.0444611	0.266872	6.0276e-13	?	APS58_3367
218	Aave_2438	0.318	0.314946	0.4	3.13403e-27	0.0444769	0.267392	5.32629e-14	?	APS58_0135
219	Aave_2678	0.318	0.16565	0.4	1.10069e-27	0.0444783	0.266794	9.53874e-13	?	?
220	Aave_2882	0.316	0.196654	0	2.67558e-27	0.0203697	0.0161281	3.88572e-13	?	?
221	Aave_3503	0.316	0.311018	0.4	2.17044e-27	0.044477	0.267112	3.43121e-14	?	APS58_0543
222	Aave_4091	0.316	0.196654	0	2.67558e-27	0.0203697	0.0161281	3.88572e-13	?	?
223	Aave_4606	0.315	0.194165	0	3.30328e-28	0.0203697	0.00784507	1.98944e-12	?	APS58_1627
224	Aave_3431	0.313	0.30779	0.4	2.42389e-28	0.0444599	0.265878	1.98068e-13	?	APS58_0471
225	Aave_2332	0.312	0.265682	0.4	1.24399e-27	0.0203697	0.127777	1.56889e-14	?	?
226	Aave_2724	0.312	0.307684	0.4	3.2419e-28	0.0444618	0.266122	4.43098e-13	?	?
227	Aave_1669	0.311	0.313268	0.4	4.81268e-28	0.0444647	0.266863	7.55328e-13	?	APS58_3368
228	Aave_0663	0.309	0.19341	0	1.00303e-28	0.0203697	0.0286029	5.07727e-13	?	APS58_2424
229	Aave_2454	0.308	0.308799	0.4	3.04627e-28	0.0444677	0.266801	1.90723e-13	?	APS58_0117
230	Aave_1741	0.307	0.310882	0.4	3.2128e-28	0.0444679	0.267258	2.28173e-13	?	?
231	Aave_3847	0.306	0.208262	0	8.78695e-28	0.0203697	0.10273	2.44683e-12	?	APS58_0885
232	Aave_3989	0.304	0.309279	0.4	2.11157e-28	0.0444658	0.26715	1.72836e-13	?	APS58_1026
233	Aave_2414	0.303	0.204369	0	3.86138e-26	0.0203697	0.0806957	5.82496e-10	?	APS58_0159
234	Aave_3785	0.303	0.269194	0.4	5.35012e-28	0.0203697	0.13716	1.40118e-12	?	APS58_0827
235	Aave_0433	0.302	0.190893	0	8.75685e-29	0.0203697	0.000125826	8.53974e-13	?	APS58_2287
236	Aave_4133	0.302	0.162657	0.4	4.16763e-27	0.04448	0.266998	1.414e-13	?	?
237	Aave_3919	0.299	0.30916	0.4	1.53196e-28	0.044462	0.267367	1.56876e-13	?	APS58_0957
238	Aave_3228	0.297	0.267639	0	0.00112436	0.0203697	0.587481	1	?	APS58_3759
239	Aave_0461	0.296	0.193578	0	1.90203e-27	0.0203697	0.0177701	2.24631e-11	?	APS58_2316
240	Aave_4112	0.295	0.21948	0.2	7.44523e-29	0.0203697	0.00129244	8.65389e-13	?	?
241	Aave_4472	0.295	0.218863	0.2	6.57449e-28	0.0203697	0.00300544	5.4714e-12	?	APS58_1482
242	Aave_3477	0.294	0.161245	0.4	4.66784e-29	0.0444714	0.266279	8.14448e-15	?	?
243	Aave_3966	0.291	0.163785	0.4	3.82879e-28	0.0444753	0.266875	1.87811e-13	?	APS58_1005
244	Aave_1688	0.289	0.306499	0.4	2.92787e-28	0.044468	0.265825	2.93735e-14	?	?
245	Aave_2382	0.288	0.267318	0.4	9.2848e-28	0.0203697	0.13314	3.55424e-12	?	?
246	Aave_4007	0.286	0.306462	0.4	9.53677e-29	0.0444559	0.266697	2.04141e-13	?	APS58_1045
247	Aave_2360	0.283	0.306771	0.4	4.36259e-28	0.0444714	0.266682	2.45943e-13	?	?
248	Aave_3628	0.283	0.306935	0.4	4.2122e-28	0.0444722	0.266808	2.62192e-13	?	APS58_0666
249	Aave_1640	0.282	0.30377	0.4	4.58788e-28	0.044465	0.265905	9.76919e-13	?	?
250	Aave_0079	0.28	0.164214	0.4	3.36817e-27	0.0444773	0.267833	4.04989e-14	?	APS58_1914
251	Aave_2388	0.28	0.266063	0.4	2.49279e-27	0.0203697	0.135424	1.13388e-12	?	?
252	Aave_0189	0.279	0.160116	0.4	4.7604e-27	0.0444817	0.266332	6.46396e-12	?	APS58_2033
253	Aave_0789	0.278	0.264418	0.4	7.70656e-28	0.0203697	0.142999	1.19723e-12	?	APS58_2491
254	Aave_1909	0.278	0.159982	0.4	1.74688e-28	0.0444772	0.266454	1.07034e-14	?	APS58_0424
255	Aave_0129	0.277	0.197366	0	1.2129e-27	0.0203697	0.0650703	1.0372e-12	?	APS58_1972
256	Aave_2368	0.277	0.307278	0.4	2.08848e-28	0.0444614	0.266304	3.55117e-13	?	?
257	Aave_1678	0.276	0.306305	0.4	4.61695e-28	0.0444702	0.267456	1.99758e-13	?	APS58_3377
258	Aave_0238	0.274	0.161041	0.4	1.14659e-28	0.044475	0.26683	5.46041e-15	?	APS58_2082
259	Aave_2379	0.273	0.160024	0.4	9.55927e-28	0.0444753	0.267764	7.46841e-14	?	?
260	Aave_1771	0.272	0.160269	0.4	4.81068e-28	0.0444736	0.267482	5.54462e-14	?	?
261	Aave_2717	0.271	0.301627	0.4	4.63241e-28	0.0444658	0.266022	1.23398e-12	?	?
262	Aave_4380	0.27	0.158342	0.4	3.10726e-28	0.0444651	0.266189	7.11201e-13	?	APS58_1386
263	Aave_3322	0.268	0.301379	0.4	1.37764e-28	0.0444636	0.266321	3.54799e-14	?	APS58_3665
264	Aave_1608	0.267	0.420225	0.4	1.29697e-22	0.0203697	0.283354	1	?	?
265	Aave_4359	0.267	0.189026	0	2.97752e-27	0.0203697	0.0131565	2.93108e-13	?	APS58_1023
266	Aave_2296	0.266	0.161895	0.4	4.91468e-29	0.0444702	0.266807	6.3824e-15	?	?
267	Aave_1620	0.264	0.157718	0.4	6.18478e-28	0.0444792	0.266708	7.22436e-14	?	?
268	Aave_2213	0.263	0.157668	0.4	1.72525e-28	0.0444673	0.267485	2.71742e-14	?	APS58_4154
269	Aave_2381	0.261	0.158086	0.4	1.33461e-28	0.0444701	0.267359	1.19731e-14	?	?
270	Aave_3741	0.261	0.201672	0.4	3.28237e-21	0.0525431	0.477975	1.38604e-06	?	APS58_0783
271	Aave_0776	0.26	0.157173	0.4	7.49672e-29	0.0444622	0.266102	9.68197e-14	?	?
272	Aave_2120	0.26	0.302383	0.4	3.61751e-28	0.0444721	0.266206	1.28812e-13	?	APS58_0207
273	Aave_2687	0.26	0.302314	0.4	2.049e-28	0.0444678	0.265768	2.07001e-14	?	?
274	Aave_3977	0.26	0.301468	0.4	5.73634e-28	0.0444663	0.265909	1.92925e-12	?	APS58_1017
275	Aave_4529	0.26	0.473334	0.6	1.20905e-16	0.0203697	0.435326	0.993221	?	APS58_1539
276	Aave_0525	0.259	0.157926	0.4	4.29207e-28	0.0444762	0.266186	4.275e-13	?	?
277	Aave_3261	0.259	0.157077	0.4	1.1439e-28	0.0444689	0.267364	4.89879e-16	?	APS58_3726
278	Aave_0472	0.258	0.157496	0.4	4.13336e-28	0.0444761	0.266198	3.66444e-13	?	APS58_2329
279	Aave_0650	0.258	0.131909	0.4	1.40382e-25	0.0203697	0.250988	5.52174e-15	?	APS58_2411
280	Aave_1933	0.257	0.18753	0	2.81042e-28	0.0203697	0.0187734	8.02584e-13	?	APS58_0399
281	Aave_3978	0.257	0.300814	0.4	4.92577e-28	0.0444755	0.266273	2.44696e-14	?	APS58_1018
282	Aave_2741	0.256	0.157413	0.4	9.15633e-29	0.0444705	0.267681	9.58545e-16	?	?
283	Aave_4433	0.256	0.300364	0.4	7.07738e-28	0.0444759	0.266145	4.94543e-13	?	APS58_1439
284	Aave_2279	0.255	0.300041	0.4	1.55331e-28	0.0444586	0.266077	1.72281e-13	?	APS58_4220
285	Aave_2813	0.255	0.226121	0.2	9.23527e-29	0.0203697	0.110409	2.71809e-14	?	APS58_4306
286	Aave_3516	0.255	0.155862	0.4	7.5742e-29	0.0444626	0.26599	1.01123e-13	?	APS58_0557
287	Aave_1979	0.254	0.299286	0.4	8.52544e-29	0.0444546	0.26588	5.26288e-14	?	APS58_0354
288	Aave_1642	0.253	0.30182	0.4	1.64067e-28	0.0444613	0.266404	2.89463e-13	?	?
289	Aave_2729	0.253	0.299963	0.4	2.98208e-28	0.0444628	0.265498	4.44789e-13	?	?
290	Aave_3542	0.253	0.30008	0.4	3.65703e-28	0.0444622	0.265316	5.73543e-13	?	APS58_0584
291	Aave_4119	0.253	0.183387	0	4.17161e-32	0.0203697	2.02235e-11	2.17884e-15	?	?
292	Aave_3488	0.252	0.257481	0.4	4.18722e-28	0.0203697	0.120831	7.77065e-13	?	APS58_0528
293	Aave_1976	0.249	0.228411	0.2	9.50375e-28	0.0203697	0.107306	7.82857e-13	?	APS58_0357
294	Aave_3627	0.248	0.262813	0.4	1.62798e-28	0.0203697	0.164854	1.44516e-13	?	APS58_0665
295	Aave_4131	0.248	0.182964	0	6.76602e-28	0.0203697	0.0130664	1.95469e-12	?	?
296	Aave_1029	0.244	0.300445	0.4	1.65652e-28	0.0444604	0.265869	1.65399e-13	?	APS58_2738
297	Aave_0493	0.243	0.19456	0	2.69754e-28	0.0203697	0.0685882	1.02208e-12	?	?
298	Aave_0763	0.242	0.29859	0.4	2.71387e-28	0.0444714	0.265874	6.51309e-14	?	APS58_2466
299	Aave_1547	0.242	0.1553	0.4	6.9864e-29	0.0444616	0.266101	8.74579e-14	?	APS58_3288
300	Aave_1683	0.242	0.185547	0	1.21348e-28	0.0203697	0.0200048	2.53543e-13	?	APS58_3384
301	Aave_3181	0.242	0.199546	0.4	2.08465e-20	0.0525462	0.478149	2.74593e-05	?	APS58_3805
302	Aave_3220	0.242	0.298484	0.4	3.89551e-28	0.0444735	0.266115	1.62835e-13	?	APS58_3767
303	Aave_0862	0.24	0.155234	0.4	1.66942e-28	0.0444508	0.267757	9.15683e-14	?	APS58_2562
304	Aave_4432	0.238	0.195957	0	3.52228e-28	0.0203697	0.0902882	1.2258e-12	?	APS58_1438
305	Aave_3949	0.237	0.19	0	4.19361e-28	0.0203697	0.0579222	1.33985e-12	?	APS58_0987
306	Aave_0568	0.236	0.0350381	0	4.81581e-27	0.0203697	2.16174e-06	1.29314e-23	?	?
307	Aave_1984	0.236	0.154852	0.4	1.20862e-28	0.044471	0.266894	4.20141e-14	?	APS58_0349
308	Aave_4232	0.235	0.299998	0.4	2.60101e-28	0.0444717	0.266646	1.4113e-13	?	APS58_1229
309	Aave_4710	0.234	0.155476	0.4	5.44719e-28	0.0444738	0.2672	5.53985e-15	?	APS58_1740
310	Aave_0888	0.233	0.154432	0.4	1.70686e-28	0.0444708	0.266977	7.61193e-14	?	APS58_2589
311	Aave_1205	0.233	0.153131	0.4	2.0597e-28	0.04447	0.266955	1.17514e-13	?	?
312	Aave_3721	0.233	0.262406	0.4	1.57359e-27	0.0203697	0.166031	1.92049e-12	?	APS58_0759
313	Aave_1467	0.232	0.153041	0.4	5.50643e-29	0.0444587	0.266445	7.23201e-14	?	APS58_3211
314	Aave_3958	0.232	0.154894	0.4	2.57452e-28	0.0444719	0.267172	9.37953e-14	?	APS58_0998
315	Aave_2756	0.231	0.188508	0	1.32222e-28	0.0203697	0.0715641	1.12431e-13	?	?
316	Aave_2810	0.231	0.153938	0.4	1.43375e-28	0.0444633	0.267625	6.04274e-14	?	APS58_4309
317	Aave_2907	0.231	0.181946	0	2.76319e-32	0.0203697	2.25656e-11	4.50953e-15	?	?
318	Aave_1745	0.23	0.185431	0	7.32085e-29	0.0203697	0.028196	1.8889e-13	?	APS58_3384
319	Aave_1934	0.23	0.183413	0	1.11269e-28	0.0203697	0.0191826	4.41621e-13	?	APS58_0398
320	Aave_2338	0.23	0.152997	0.4	6.75403e-29	0.0444638	0.26709	4.15456e-14	?	?
321	Aave_2521	0.23	0.153519	0.4	9.56534e-29	0.0444744	0.266602	4.20191e-15	?	APS58_0047
322	Aave_2685	0.23	0.347262	0.4	5.74086e-15	0.0203697	0.804817	1	?	?
323	Aave_3596	0.23	0.196067	0.4	1.35462e-20	0.0525428	0.478993	6.44322e-05	?	?
324	Aave_2389	0.229	0.297782	0.4	5.43398e-29	0.0444545	0.266434	9.72296e-14	?	?
325	Aave_1641	0.228	0.154021	0.4	1.17033e-28	0.0444691	0.267139	3.80883e-14	?	?
326	Aave_2385	0.228	0.152854	0.4	2.56925e-30	0.0444515	0.266221	3.60839e-16	?	?
327	Aave_3244	0.228	0.127369	0.4	8.72734e-27	0.0203697	0.252463	1.00695e-11	?	APS58_3744
328	Aave_4404	0.228	0.153347	0.4	2.07199e-29	0.0444553	0.266605	1.71763e-14	?	APS58_1410
329	Aave_0456	0.227	0.0513558	0	1.26733e-19	0.0203697	0.0944612	0.000880156	?	APS58_2312
330	Aave_0478	0.227	0.152554	0.4	9.66252e-29	0.0444675	0.266974	4.72103e-14	?	APS58_2335
331	Aave_1719	0.227	0.254072	0.4	5.98059e-30	0.0203697	0.159779	0.999945	?	APS58_3427
332	Aave_2130	0.227	0.152157	0.4	4.69926e-30	0.0444503	0.266392	2.30406e-15	?	APS58_2450
333	Aave_1698	0.226	0.152194	0.4	2.53321e-29	0.0444523	0.266628	4.37982e-14	?	APS58_3401
334	Aave_3703	0.226	0.151761	0.4	3.84446e-29	0.0444525	0.266621	8.14958e-14	?	?
335	Aave_0239	0.225	0.153123	0.4	8.26068e-30	0.0444486	0.267115	2.02387e-15	?	APS58_2084
336	Aave_1088	0.225	0.152195	0.4	3.96994e-29	0.0444571	0.266584	4.64402e-14	?	APS58_2797
337	Aave_1713	0.225	0.115269	0.4	3.44717e-28	0.0203697	0.15144	5.00608e-14	?	APS58_3416
338	Aave_0684	0.224	0.178352	0	2.21767e-30	0.0203697	4.3072e-05	8.50427e-14	?	?
339	Aave_3997	0.224	0.207752	0.2	4.70256e-29	0.0203697	0.000858622	4.75704e-13	?	APS58_1034
340	Aave_1254	0.223	0.342167	0.4	6.02854e-14	0.0203697	0.774436	1	?	APS58_2984
341	Aave_1997	0.223	0.324154	0	1.61249e-22	0.0203697	0.022924	1	?	APS58_0330
342	Aave_3761	0.223	0.297168	0.4	2.17777e-28	0.0444697	0.266014	4.59115e-14	?	APS58_0802
343	Aave_0118	0.222	0.151013	0.4	5.08722e-29	0.0444589	0.266361	6.32021e-14	?	APS58_1958
344	Aave_4207	0.221	0.487298	0.4	1.21618e-15	0.0203697	0.778097	1	?	APS58_1208
345	Aave_0086	0.22	0.150067	0.4	5.53185e-28	0.0444657	0.26572	2.08097e-12	?	APS58_1923
346	Aave_1604	0.22	0.297696	0.4	1.00773e-28	0.0444573	0.265809	6.74037e-14	?	?
347	Aave_3598	0.22	0.153019	0.4	1.22461e-28	0.044462	0.266257	1.94976e-13	?	?
348	Aave_2029	0.219	0.149961	0.4	3.75405e-28	0.044476	0.26588	3.72425e-14	?	APS58_0298
349	Aave_2679	0.219	0.149641	0.4	5.50164e-28	0.0444774	0.266642	5.1493e-14	?	?
350	Aave_3224	0.219	0.149311	0.4	1.44477e-28	0.0444711	0.266414	4.69339e-16	?	APS58_3763
351	Aave_0246	0.218	0.225539	0.2	8.69946e-28	0.0203697	0.112363	1.93458e-14	?	APS58_2091
352	Aave_0361	0.218	0.14919	0.4	4.01487e-29	0.0444687	0.265602	2.7624e-16	?	?
353	Aave_0597	0.218	0.272	0.4	7.58717e-28	0.0203697	0.242646	6.77645e-13	?	APS58_2358
354	Aave_1714	0.218	0.149206	0.4	6.35288e-29	0.0444703	0.265697	7.2473e-16	?	APS58_3418
355	Aave_1808	0.218	0.297002	0.4	1.23979e-28	0.0444591	0.265976	1.27862e-13	?	?
356	Aave_3129	0.218	0.14987	0.4	1.2952e-27	0.0444745	0.266263	1.55234e-14	?	APS58_3861
357	Aave_4489	0.218	0.149673	0.4	4.24883e-29	0.0444471	0.264178	1.95148e-19	?	?
358	Aave_0029	0.217	0.260309	0.4	5.14746e-28	0.0203697	0.153471	4.37965e-13	?	APS58_1863
359	Aave_0972	0.217	0.14866	0.4	9.35528e-29	0.0444561	0.265052	1.90344e-14	?	APS58_2678
360	Aave_3747	0.217	0.149243	0.4	4.05232e-31	0.044415	0.263522	3.20541e-27	?	?
361	Aave_0539	0.216	0.153213	0.4	5.75721e-29	0.0444699	0.266523	1.56898e-14	?	?
362	Aave_3334	0.216	0.153144	0.4	6.21284e-29	0.0444607	0.266137	7.49316e-14	?	APS58_3652
363	Aave_4190	0.216	0.413128	0.4	8.77436e-22	0.0203697	0.266075	1	?	APS58_1188
364	Aave_1137	0.215	0.298773	0.4	1.34506e-28	0.0444608	0.26625	2.11926e-13	?	APS58_2848
365	Aave_2683	0.215	0.124109	0.4	4.52368e-27	0.0203697	0.253825	1.40778e-11	?	?
366	Aave_3097	0.215	0.393388	0	4.91638e-15	0.0203697	0.508667	1	?	APS58_3896
367	Aave_4427	0.215	0.190364	0	5.58521e-28	0.0203697	0.0694497	3.75191e-12	?	APS58_1433
368	Aave_0425	0.213	0.267001	0.4	4.50014e-28	0.0203697	0.242935	1.1324e-13	?	APS58_2279
369	Aave_0529	0.212	0.204207	0	4.07889e-28	0.0203697	0.205573	2.01147e-14	?	?
370	Aave_2500	0.211	0.151869	0.4	5.93261e-29	0.0444595	0.266297	7.65412e-14	?	APS58_0069
371	Aave_0555	0.21	0.358433	0.6	8.0186e-17	0.0203697	0.697071	0.999985	?	?
372	Aave_1777	0.21	0.185894	0	3.18435e-28	0.0203697	0.0454132	4.68865e-13	?	?
373	Aave_1931	0.21	0.14904	0.4	1.51477e-28	0.0444758	0.266488	8.27697e-15	?	APS58_0401
374	Aave_1028	0.208	0.149804	0.4	3.40941e-28	0.0444741	0.265811	4.51478e-13	?	APS58_2736
375	Aave_1303	0.207	0.147359	0.4	1.50674e-28	0.0444637	0.265939	2.78991e-13	?	APS58_3035
376	Aave_1606	0.207	0.148856	0.4	7.17141e-29	0.0444587	0.266382	1.08025e-13	?	?
377	Aave_1724	0.207	0.149748	0.4	1.79014e-29	0.0444665	0.266502	2.41612e-15	?	APS58_3432
378	Aave_1358	0.206	0.3395	0.4	4.10313e-16	0.0203697	0.781917	1	?	APS58_3093
379	Aave_1685	0.205	0.177908	0	2.29862e-28	0.0203697	0.00996022	7.45938e-13	?	APS58_3387
380	Aave_3480	0.205	0.147741	0.4	1.75243e-29	0.044459	0.265642	8.18972e-15	?	?
381	Aave_3865	0.205	0.148785	0.4	7.96022e-29	0.0444651	0.266823	4.71757e-14	?	APS58_0903
382	Aave_1725	0.204	0.148107	0.4	1.98501e-28	0.0444605	0.265164	1.08264e-12	?	APS58_3433
383	Aave_2408	0.204	0.147278	0.4	1.59455e-28	0.0444615	0.265397	1.99467e-13	?	?
384	Aave_2405	0.203	0.147619	0.4	3.5367e-30	0.0444538	0.264847	1.93135e-19	?	?
385	Aave_2720	0.203	0.147908	0.4	1.58747e-28	0.0444569	0.26482	6.02713e-13	?	?
386	Aave_4338	0.203	0.183826	0	1.39598e-28	0.0203697	0.0380507	5.64165e-13	?	APS58_1338
387	Aave_0431	0.202	0.292637	0.4	5.43346e-29	0.0444539	0.265718	2.39275e-14	?	APS58_2285
388	Aave_2738	0.202	0.182096	0	3.62692e-27	0.0203697	0.0350374	3.17551e-13	?	?
389	Aave_1060	0.201	0.133237	0.4	1.37387e-19	0.0203697	0.294131	0.00111865	?	APS58_2771
390	Aave_1558	0.201	0.14763	0.4	1.22535e-29	0.0444666	0.265789	4.97313e-17	?	?
391	Aave_2370	0.201	0.147686	0.4	6.25157e-29	0.0444712	0.26613	1.31855e-15	?	?
392	Aave_2372	0.201	0.147346	0.4	9.69595e-30	0.0444655	0.265831	3.56424e-17	?	?
393	Aave_2386	0.201	0.147715	0.4	6.44254e-29	0.0444731	0.266316	1.85402e-15	?	?
394	Aave_2837	0.201	0.147414	0.4	3.13623e-29	0.0444707	0.266245	5.25771e-16	?	APS58_4281
395	Aave_3474	0.201	0.147736	0.4	5.76398e-29	0.044468	0.266508	1.01335e-16	?	APS58_0517
396	Aave_1001	0.2	0.147213	0.4	8.83744e-29	0.0444581	0.264985	8.18078e-14	?	APS58_2707
397	Aave_1986	0.2	0.147314	0.4	2.67162e-29	0.0444675	0.265585	2.31714e-15	?	APS58_0345
398	Aave_0313	0.199	0.14798	0.4	3.63708e-30	0.0444464	0.266429	3.03938e-15	?	APS58_2159
399	Aave_1605	0.199	0.146972	0.4	1.075e-28	0.04446	0.265292	8.75384e-14	?	?
400	Aave_3223	0.199	0.147227	0.4	6.47328e-29	0.0444583	0.265074	5.08263e-14	?	APS58_3764
401	Aave_3592	0.199	0.146606	0.4	1.08232e-28	0.0444625	0.265724	1.56481e-13	?	APS58_0635
402	Aave_4496	0.199	0.148349	0.4	3.67232e-29	0.0444617	0.266834	2.12695e-14	?	APS58_1505
403	Aave_1679	0.198	0.178398	0	9.33301e-29	0.0203697	0.00436398	7.11007e-13	?	APS58_3378
404	Aave_1910	0.198	0.14699	0.4	1.6217e-29	0.0444582	0.265433	6.91146e-15	?	APS58_0423
405	Aave_2789	0.198	0.146459	0.4	5.57981e-30	0.0444509	0.264819	2.9942e-16	?	APS58_4332
406	Aave_0545	0.197	0.0582454	0	2.03424e-25	0.0203697	0.195149	4.87851e-12	?	?
407	Aave_1708	0.197	0.146388	0.4	1.41964e-29	0.0444624	0.265206	2.82991e-16	?	APS58_3411
408	Aave_1753	0.197	0.146389	0.4	3.84076e-30	0.0444447	0.264402	2.78921e-17	?	?
409	Aave_0515	0.196	0.14755	0.4	1.33942e-29	0.0444525	0.266381	1.40435e-14	?	?
410	Aave_1290	0.196	0.145627	0.4	1.00408e-29	0.0444531	0.265019	1.12971e-15	?	APS58_3022
411	Aave_1730	0.196	0.178141	0	3.64244e-29	0.0203697	0.0135797	1.90988e-13	?	APS58_3439
412	Aave_2698	0.196	0.145835	0.4	7.85101e-30	0.0444467	0.264533	1.08495e-16	?	?
413	Aave_0314	0.195	0.384688	0.2	1.74307e-16	0.0203697	0.263191	0.999723	?	APS58_2160
414	Aave_0678	0.195	0.145592	0.4	6.43952e-30	0.04445	0.264807	2.72929e-16	?	?
415	Aave_2233	0.195	0.291142	0.4	7.92824e-29	0.0444565	0.266308	1.21811e-13	?	APS58_4174
416	Aave_4288	0.195	0.221817	0.2	8.42458e-29	0.0203697	0.11552	2.45459e-13	?	APS58_1289
417	Aave_1727	0.194	0.406337	0.4	9.19593e-17	0.0203697	0.270922	1	?	APS58_3435
418	Aave_2301	0.194	0.14572	0.4	2.20446e-29	0.0444512	0.264688	1.03987e-17	?	APS58_4244
419	Aave_2680	0.194	0.149549	0.4	6.41259e-29	0.04446	0.266183	8.09686e-14	?	?
420	Aave_2690	0.194	0.145164	0.4	3.08926e-29	0.0444504	0.264832	1.2457e-15	?	?
421	Aave_3288	0.194	0.17636	0	7.29275e-27	0.020153	0.00181202	2.16625e-15	?	APS58_3700
422	Aave_1366	0.193	0.145306	0.4	9.8583e-29	0.0444602	0.265718	8.73406e-14	?	APS58_3101
423	Aave_2374	0.192	0.147238	0.4	3.57484e-29	0.0444692	0.266044	4.7044e-16	?	?
424	Aave_4780	0.192	0.0345809	0	5.79111e-29	0.0203697	0.0218273	9.32431e-15	?	APS58_1815
425	Aave_0556	0.191	0.145898	0.4	4.38741e-29	0.0444604	0.265829	3.98251e-14	?	?
426	Aave_1077	0.191	0.188473	0	1.55168e-28	0.0203697	0.0793193	4.72801e-13	?	APS58_2786
427	Aave_3361	0.191	0.145299	0.4	1.02573e-28	0.044461	0.265665	1.02118e-13	?	APS58_3625
428	Aave_2776	0.19	0.146361	0.4	1.13863e-28	0.0444614	0.266029	1.5601e-13	?	?
429	Aave_2785	0.19	0.145514	0.4	1.22013e-28	0.0444705	0.266056	3.22881e-14	?	APS58_4336
430	Aave_2928	0.189	0.032177	0	7.20174e-28	0.0203697	0.00913508	2.93843e-15	?	APS58_4061
431	Aave_4033	0.189	0.174337	0	2.84446e-30	0.0203697	0.000160027	6.85403e-14	?	APS58_1073
432	Aave_0480	0.188	0.146718	0.4	3.40161e-29	0.0444677	0.266447	7.68961e-15	?	APS58_2337
433	Aave_2909	0.188	0.17347	0	6.54816e-30	0.0203697	0.000143455	5.61678e-14	?	?
434	Aave_0771	0.187	0.203973	0.2	6.50852e-29	0.0203697	0.00161526	4.69295e-14	?	APS58_2474
435	Aave_2362	0.187	0.145628	0.4	1.1857e-28	0.0444705	0.265846	2.57582e-14	?	?
436	Aave_2769	0.187	0.145613	0.4	4.11629e-29	0.0444688	0.265766	5.50014e-15	?	?
437	Aave_2912	0.187	0.205752	0.2	7.8584e-29	0.0203697	0.00296607	2.37616e-13	?	?
438	Aave_0397	0.186	0.145533	0.4	1.75813e-28	0.0444714	0.266181	5.97307e-14	?	APS58_2250
439	Aave_0731	0.186	0.319006	0	5.43906e-23	0.0203697	0.0411792	1	?	?
440	Aave_2133	0.186	0.14549	0.4	2.05829e-30	0.0444564	0.265035	5.6866e-18	?	APS58_2452
441	Aave_2927	0.186	0.0351293	0	2.60644e-28	0.0203697	0.0266353	7.66049e-14	?	APS58_4062
442	Aave_4498	0.186	0.145534	0.4	3.36917e-29	0.0444541	0.266366	5.0499e-14	?	APS58_1507
443	Aave_4747	0.186	0.118647	0.4	9.70821e-28	0.0203697	0.253897	1.03225e-12	?	APS58_1781
444	Aave_0037	0.185	0.110436	0.4	2.43007e-29	0.0203697	0.154884	4.54116e-15	?	APS58_1871
445	Aave_0236	0.185	0.146322	0.4	9.89847e-30	0.0444539	0.266837	7.07141e-15	?	APS58_2080
446	Aave_0652	0.185	0.206505	0	6.61077e-28	0.0203697	0.23353	2.82058e-13	?	APS58_2413
447	Aave_2406	0.185	0.145621	0.4	2.17226e-29	0.0444667	0.265838	2.03455e-15	?	?
448	Aave_2918	0.185	0.178727	0	7.52049e-29	0.0203697	0.020643	3.72221e-13	?	?
449	Aave_3260	0.185	0.14496	0.4	5.79115e-30	0.0444546	0.265372	9.02906e-16	?	APS58_3727
450	Aave_3339	0.185	0.0418978	0	2.31693e-29	0.0203697	0.0846344	2.66108e-14	?	APS58_3646
451	Aave_1621	0.184	0.144645	0.4	1.90167e-29	0.044454	0.26519	3.24004e-15	?	?
452	Aave_2265	0.184	0.145422	0.4	5.79059e-30	0.0444624	0.265503	1.22386e-16	?	APS58_4206
453	Aave_2350	0.184	0.290636	0.4	9.31022e-29	0.0444647	0.26671	5.39083e-14	?	?
454	Aave_2746	0.184	0.145846	0.4	7.85194e-30	0.0444616	0.266455	1.01932e-15	?	?
455	Aave_2904	0.184	0.144765	0.4	5.81562e-30	0.044452	0.265049	4.7886e-16	?	?
456	Aave_3745	0.184	0.14465	0.4	8.95234e-30	0.0444536	0.265228	1.35566e-15	?	APS58_0788
457	Aave_4286	0.184	0.145516	0.4	5.41228e-29	0.0444699	0.266077	1.14523e-14	?	?
458	Aave_4648	0.184	0.145418	0.4	1.14621e-29	0.044463	0.265465	3.43497e-16	?	APS58_1674
459	Aave_4757	0.184	0.144834	0.4	3.54244e-29	0.044458	0.265467	1.75511e-14	?	APS58_1791
460	Aave_1250	0.183	0.144986	0.4	3.80083e-30	0.0444487	0.264613	1.21908e-18	?	APS58_2980
461	Aave_1675	0.183	0.145035	0.4	4.29204e-29	0.0444596	0.265841	3.72245e-14	?	APS58_3374
462	Aave_1748	0.183	0.0299915	0	2.13459e-28	0.0203697	0.00995988	6.80301e-13	?	APS58_3387
463	Aave_2286	0.183	0.0675496	0	4.69437e-18	0.0203676	0.253571	0.0209754	?	APS58_4229
464	Aave_2363	0.183	0.1765	0	2.54331e-29	0.0203697	0.0151787	1.57019e-13	?	?
465	Aave_2728	0.183	0.144749	0.4	6.04506e-30	0.0444511	0.264947	3.72984e-16	?	?
466	Aave_2614	0.182	0.14582	0.4	1.25686e-29	0.0444517	0.266377	1.39214e-14	?	APS58_4409
467	Aave_3597	0.182	0.145024	0.4	1.67019e-29	0.0444576	0.265788	8.45419e-15	?	?
468	Aave_3879	0.182	0.145798	0.4	2.99329e-30	0.0444484	0.266255	1.32013e-15	?	APS58_0916
469	Aave_1726	0.181	0.144738	0.4	4.68733e-29	0.0444591	0.265785	3.82456e-14	?	APS58_3434
470	Aave_2349	0.181	0.14509	0.4	4.57648e-30	0.0444461	0.266368	5.07427e-15	?	?
471	Aave_4152	0.181	0.144677	0.4	3.26775e-29	0.0444564	0.26539	1.1281e-14	?	APS58_1151
472	Aave_4464	0.181	0.0372323	0	2.49888e-28	0.0203697	0.0552379	5.53308e-14	?	APS58_1475
473	Aave_2916	0.18	0.144559	0.4	3.19589e-31	0.0444426	0.264713	9.10842e-19	?	?
474	Aave_3835	0.18	0.144571	0.4	5.26492e-30	0.0444462	0.264756	9.26776e-17	?	APS58_0873
475	Aave_1923	0.179	0.121132	0.4	2.92073e-28	0.0203697	0.247155	3.49415e-13	?	APS58_0409
476	Aave_1247	0.178	0.290046	0.4	6.15569e-29	0.0444624	0.266639	3.36562e-14	?	APS58_2977
477	Aave_1762	0.178	0.0357482	0	3.1397e-28	0.0203697	0.0439329	7.57221e-14	?	?
478	Aave_2351	0.178	0.173049	0.4	3.74907e-31	0.0203697	0.153937	0.484882	?	?
479	Aave_2994	0.177	0.144192	0.4	4.23682e-28	0.0444756	0.266826	4.05921e-14	?	APS58_4004
480	Aave_4284	0.177	0.0314139	0	9.83478e-29	0.0203697	0.0138362	5.96084e-13	?	?
481	Aave_0450	0.176	0.20015	0	1.12093e-19	0.0203697	0.178351	5.28024e-05	?	APS58_2304
482	Aave_3848	0.176	0.342868	0	1	0.0203697	0.252154	1	?	APS58_0886
483	Aave_1386	0.175	0.14504	0.4	1.59132e-29	0.0444655	0.265816	1.18353e-15	?	APS58_3122
484	Aave_1696	0.175	0.179693	0	9.51761e-29	0.0203697	0.04235	1.2758e-13	?	APS58_3399
485	Aave_1711	0.175	0.263286	0.4	1.3485e-23	0.0203697	0.286708	1	?	APS58_3414
486	Aave_2198	0.175	0.0422255	0	1.73623e-28	0.0203697	0.0929096	8.62076e-14	?	APS58_4138
487	Aave_2393	0.175	0.0725842	0.2	1.99537e-28	0.0203697	0.107381	2.7012e-13	?	?
488	Aave_1464	0.174	0.289171	0.4	4.09024e-29	0.0444541	0.265648	1.64341e-14	?	APS58_3208
489	Aave_1677	0.173	0.172509	0	9.04428e-30	0.0203697	0.000467095	1.35024e-13	?	APS58_3376
490	Aave_3388	0.173	0.0335512	0	1.3809e-26	0.0203697	0.0436771	2.71398e-14	?	APS58_3596
491	Aave_1709	0.172	0.14419	0.4	3.92858e-30	0.0444494	0.265082	2.20562e-16	?	APS58_3412
492	Aave_1749	0.172	0.144262	0.4	9.74934e-30	0.0444547	0.265525	2.62877e-15	?	?
493	Aave_3561	0.172	0.14422	0.4	1.70225e-29	0.0444527	0.265258	2.63536e-15	?	APS58_0603
494	Aave_1752	0.171	0.144973	0.4	4.0682e-29	0.0444707	0.266297	8.83723e-16	?	?
495	Aave_2723	0.171	0.144064	0.4	1.40893e-28	0.0444694	0.266003	3.03461e-14	?	?
496	Aave_4282	0.171	0.144954	0.4	4.25716e-29	0.044452	0.26636	1.11366e-18	?	APS58_1283
497	Aave_4674	0.171	0.288352	0.4	3.53038e-29	0.0444531	0.265972	2.89161e-14	?	APS58_1703
498	Aave_2037	0.17	0.287957	0.4	2.3968e-29	0.0444493	0.266265	3.73797e-14	?	APS58_0290
499	Aave_3064	0.17	0.288133	0.4	2.46277e-29	0.0444505	0.265479	4.87805e-15	?	APS58_3929
500	Aave_4334	0.17	0.0288086	0	3.28186e-29	0.0203697	0.00874575	2.14005e-13	?	?
501	Aave_0469	0.169	0.0318919	0	3.08658e-28	0.0203697	0.0291558	6.46541e-13	?	APS58_2327
502	Aave_0470	0.169	0.0318919	0	3.08658e-28	0.0203697	0.0291558	6.46541e-13	?	APS58_2327
503	Aave_2358	0.168	0.0323674	0	1.07052e-28	0.0203697	0.0424577	2.09591e-14	?	?
504	Aave_0457	0.167	0.0350733	0	1.3343e-28	0.0203697	0.0512468	7.25113e-13	?	APS58_2312
505	Aave_1820	0.167	0.215042	0.6	2.49053e-18	0.0203697	0.586195	0.133729	?	APS58_3496
506	Aave_3441	0.166	0.0411977	0	6.47135e-29	0.0203697	0.0957728	1.46274e-13	?	APS58_0481
507	Aave_3831	0.165	0.2176	0.2	1.25315e-27	0.0203697	0.115242	1.94508e-15	?	APS58_0869
508	Aave_3957	0.165	0.0346856	0	8.99936e-28	0.0203697	0.0585545	1.77365e-15	?	APS58_0996
509	Aave_4129	0.165	0.176131	0	5.43017e-29	0.0203697	0.0206165	2.45572e-13	?	?
510	Aave_0973	0.164	0.142157	0.4	2.87378e-28	0.0444743	0.26671	2.25327e-14	?	APS58_2679
511	Aave_1732	0.164	0.14405	0.4	5.0612e-29	0.0444599	0.266002	5.27573e-14	?	APS58_3441
512	Aave_2131	0.164	0.0274505	0	9.11188e-30	0.0203697	0.00731553	4.80552e-17	?	?
513	Aave_1304	0.163	0.146649	0.4	4.69645e-20	0.0203697	0.463275	6.94445e-05	?	APS58_3036
514	Aave_1790	0.163	0.173499	0	1.94454e-29	0.0203697	0.0143456	1.058e-13	?	APS58_3439
515	Aave_0222	0.162	0.0276765	0	4.17497e-26	0.0203697	0.0268848	4.81684e-15	?	APS58_2065
516	Aave_1786	0.162	0.17074	0	6.0154e-30	0.0203697	0.000188714	1.06696e-13	?	?
517	Aave_2696	0.162	0.104286	0.4	1.10902e-28	0.0203697	0.138181	6.08178e-14	?	?
518	Aave_0736	0.16	0.0304976	0	1.20607e-28	0.0203697	0.0234737	1.48898e-13	?	?
519	Aave_1632	0.16	0.17074	0	5.831e-30	0.0203697	0.000188711	1.03105e-13	?	?
520	Aave_1710	0.16	0.143608	0.4	7.32876e-30	0.0444642	0.265886	3.41628e-16	?	APS58_3413
521	Aave_1739	0.16	0.0278895	0	3.51933e-29	0.0203697	0.00436394	1.9305e-13	?	APS58_3378
522	Aave_4483	0.16	0.0319736	0	1.40594e-28	0.0203697	0.031723	5.10813e-13	?	APS58_1492
523	Aave_1643	0.159	0.181173	0	5.70738e-29	0.0203697	0.072631	5.75411e-14	?	?
524	Aave_1879	0.157	0.102728	0.4	1.50944e-29	0.0203697	0.127359	1.03574e-14	?	APS58_0454
525	Aave_3399	0.157	0.0348232	0	4.03622e-29	0.0203697	0.07651	5.7529e-14	?	APS58_3582
526	Aave_0473	0.156	0.177401	0	2.05888e-28	0.0203697	0.0414407	1.38636e-13	?	APS58_2330
527	Aave_1501	0.156	0.142724	0.4	1.05102e-30	0.0444455	0.264941	1.6887e-17	?	?
528	Aave_1996	0.156	0.0290432	0	4.26408e-27	0.0203684	0.0303782	1.92852e-14	?	APS58_0331
529	Aave_2421	0.156	0.248369	0.4	1.32686e-28	0.0203697	0.152557	1.55051e-13	?	APS58_0149
530	Aave_2582	0.156	0.143032	0.4	1.54009e-29	0.0444573	0.265956	8.37624e-15	?	APS58_4440
531	Aave_2050	0.155	0.143072	0.4	3.22606e-29	0.0444681	0.266122	5.37704e-15	?	APS58_0278
532	Aave_2280	0.155	0.142044	0.4	1.49809e-29	0.0444552	0.266116	1.08098e-14	?	APS58_4222
533	Aave_2415	0.155	0.142052	0.4	2.88233e-29	0.0444568	0.266157	2.84443e-14	?	APS58_0158
534	Aave_2760	0.155	0.249543	0.4	1.39092e-28	0.0203697	0.144713	2.71473e-13	?	?
535	Aave_1246	0.154	0.142129	0.4	2.16082e-29	0.0444603	0.266658	9.60612e-15	?	APS58_2976
536	Aave_1697	0.154	0.142097	0.4	4.3833e-30	0.0444584	0.266455	5.15534e-16	?	APS58_3400
537	Aave_4281	0.154	0.140173	0.4	8.64067e-29	0.0444668	0.266012	9.59924e-16	?	APS58_1282
538	Aave_4517	0.154	0.143092	0.4	9.04979e-29	0.0444703	0.266245	2.74765e-14	?	APS58_1525
539	Aave_1483	0.153	0.140526	0.4	1.84232e-29	0.0444684	0.266446	2.94914e-16	?	?
540	Aave_4490	0.153	0.250392	0.4	2.65165e-28	0.0203697	0.157607	1.42799e-13	?	APS58_1500
541	Aave_0065	0.152	0.247711	0.4	3.12242e-28	0.0203697	0.14799	3.55717e-14	?	APS58_1900
542	Aave_2361	0.152	0.142531	0.4	1.02077e-29	0.0444608	0.265443	2.28599e-16	?	?
543	Aave_2809	0.152	0.140356	0.4	3.24848e-29	0.0444683	0.266262	6.1432e-16	?	APS58_4310
544	Aave_0030	0.151	0.0327874	0	2.63831e-29	0.0203697	0.0503738	5.32753e-14	?	APS58_1864
545	Aave_0554	0.151	0.0538329	0	1.24679e-17	0.0203697	0.194044	0.0285343	?	?
546	Aave_1333	0.151	0.139389	0.4	8.42956e-29	0.044467	0.26656	4.02792e-15	?	APS58_3066
547	Aave_1766	0.151	0.141318	0.4	6.76715e-31	0.0444387	0.266252	3.26644e-16	?	?
548	Aave_1861	0.151	0.179977	0	2.1683e-27	0.0203684	0.087326	3.05151e-14	?	APS58_3540
549	Aave_3750	0.151	0.0355022	0	3.0978e-27	0.0203697	0.0672249	8.22339e-18	?	?
550	Aave_1781	0.15	0.102317	0.4	1.01808e-28	0.0203697	0.127505	2.01211e-13	?	?
551	Aave_2072	0.15	0.140141	0.4	5.07095e-29	0.0444669	0.266784	3.1915e-15	?	APS58_0255
552	Aave_2365	0.15	0.241882	0.2	1.91411e-17	0.0203697	0.330089	0.999296	?	?
553	Aave_3389	0.15	0.139664	0.4	7.44532e-29	0.0444703	0.266438	2.71654e-15	?	APS58_3595
554	Aave_4440	0.15	0.0586619	0	5.1561e-27	0.0203697	0.22504	4.82857e-13	?	APS58_1446
555	Aave_0263	0.149	0.139913	0.4	4.10006e-29	0.0444678	0.26619	7.29405e-16	?	APS58_2108
556	Aave_0386	0.149	0.141622	0.4	1.00631e-28	0.0444604	0.266134	1.38863e-13	?	APS58_2237
557	Aave_1706	0.149	0.139227	0.4	3.60705e-29	0.0444666	0.26644	1.07227e-15	?	APS58_3409
558	Aave_2688	0.149	0.139916	0.4	3.20851e-29	0.0444676	0.266213	5.48266e-16	?	?
559	Aave_3043	0.149	0.0577861	0	1.6423e-28	0.0203697	0.238959	1.48614e-14	?	APS58_3952
560	Aave_3233	0.149	0.141589	0.4	3.91036e-30	0.0444482	0.265031	1.73562e-16	?	APS58_3755
561	Aave_3483	0.149	0.138993	0.4	2.21856e-29	0.0444561	0.266923	3.21087e-15	?	APS58_0523
562	Aave_1792	0.148	0.13977	0.4	6.72193e-31	0.0444522	0.265361	7.92753e-20	?	?
563	Aave_2003	0.148	0.139079	0.4	2.48354e-29	0.0444563	0.265518	1.90175e-17	?	APS58_0324
564	Aave_3090	0.148	0.0226611	0	5.30297e-28	0.020369	6.10903e-05	1.67606e-16	?	APS58_3903
565	Aave_4738	0.147	0.139086	0.4	6.18573e-30	0.0444463	0.266673	8.99651e-20	?	APS58_1770
566	Aave_1128	0.146	0.138807	0.4	6.63052e-29	0.044469	0.266498	2.61817e-15	?	?
567	Aave_1600	0.146	0.238695	0.4	1.40671e-29	0.0203697	0.154223	0.999722	?	?
568	Aave_1794	0.146	0.141006	0.4	6.53815e-29	0.044458	0.265881	5.62703e-14	?	?
569	Aave_2345	0.146	0.139248	0.4	1.319e-29	0.0444647	0.266609	3.06402e-16	?	?
570	Aave_2373	0.146	0.139219	0.4	3.35394e-30	0.0444548	0.26651	6.95406e-17	?	?
571	Aave_4609	0.146	0.1388	0.4	1.61312e-29	0.0444654	0.266492	3.51452e-16	?	APS58_1631
572	Aave_0089	0.145	0.138786	0.4	1.26852e-29	0.0444652	0.266395	1.9437e-16	?	APS58_1926
573	Aave_0096	0.145	0.139117	0.4	3.39574e-29	0.0444565	0.266779	1.36947e-16	?	APS58_1934
574	Aave_0474	0.145	0.304449	0	1	0.0203697	0.0253801	1	?	APS58_2331
575	Aave_0853	0.145	0.138963	0.4	1.17161e-29	0.0444572	0.265704	2.25441e-17	?	APS58_2553
576	Aave_1356	0.145	0.138803	0.4	1.24031e-29	0.0444639	0.266526	2.68866e-16	?	APS58_3091
577	Aave_2326	0.145	0.139005	0.4	1.48313e-31	0.04444	0.266172	3.23242e-19	?	?
578	Aave_2371	0.145	0.237788	0.4	1.41658e-28	0.0203697	0.146968	0.998635	?	?
579	Aave_2893	0.145	0.197993	0.2	3.20924e-29	0.0203697	0.00108868	4.92258e-14	?	?
580	Aave_3422	0.145	0.141963	0.4	1.0215e-28	0.0444703	0.266402	3.70691e-14	?	APS58_3558
581	Aave_3620	0.145	0.14047	0.4	1.74253e-29	0.0444541	0.266203	1.66159e-14	?	APS58_0657
582	Aave_4487	0.145	0.139072	0.4	1.17792e-28	0.0444683	0.266345	4.00575e-14	?	APS58_1497
583	Aave_0828	0.144	0.138908	0.4	4.2602e-30	0.0443857	0.266061	1.5567e-25	?	APS58_2530
584	Aave_1704	0.144	0.138968	0.4	5.98548e-31	0.044447	0.265848	8.3402e-21	?	APS58_3407
585	Aave_2033	0.144	0.180003	0	2.11659e-28	0.0203697	0.0705023	1.7929e-13	?	APS58_0294
586	Aave_2342	0.144	0.138913	0.4	2.96845e-31	0.0444478	0.265455	2.98935e-20	?	?
587	Aave_3662	0.144	0.138889	0.4	2.25485e-31	0.0444365	0.265402	2.72012e-20	?	APS58_0701
588	Aave_3912	0.144	0.140919	0.4	8.55486e-29	0.0444685	0.266169	2.1663e-14	?	APS58_0950
589	Aave_2832	0.143	0.237104	0.4	1.42915e-27	0.0203697	0.148904	1	?	APS58_4287
590	Aave_0553	0.142	0.0511623	0	2.20844e-28	0.0203697	0.203965	3.74558e-16	?	?
591	Aave_1368	0.142	0.245828	0.4	1.97916e-28	0.0203697	0.135918	2.74716e-14	?	APS58_3103
592	Aave_1516	0.142	0.278325	0	7.46303e-15	0.0203697	0.800796	1	?	APS58_3259
593	Aave_1705	0.142	0.102769	0.4	1.56098e-29	0.0203697	0.151644	6.13809e-15	?	APS58_3408
594	Aave_3538	0.142	0.114186	0.4	1.14371e-27	0.0203697	0.248922	7.81663e-13	?	APS58_0580
595	Aave_4768	0.142	0.13832	0.4	6.38117e-29	0.0444581	0.266229	8.60023e-14	?	APS58_1802
596	Aave_0479	0.141	0.0999814	0.4	8.98834e-30	0.0203697	0.133289	2.19469e-14	?	APS58_2336
597	Aave_0686	0.141	0.0235192	0	4.3866e-30	0.0203697	1.77373e-05	4.02386e-14	?	?
598	Aave_1623	0.141	0.0371091	0	1.38357e-28	0.0203697	0.104383	1.14705e-13	?	?
599	Aave_1932	0.141	0.138169	0.4	7.43016e-29	0.0444653	0.26611	1.4077e-14	?	APS58_0400
600	Aave_2262	0.141	0.0205689	0	7.82452e-28	0.02018	5.74364e-05	4.93061e-17	?	APS58_4203
601	Aave_3470	0.141	0.141011	0.4	4.34812e-30	0.0444615	0.265879	1.53575e-16	?	APS58_0513
602	Aave_4650	0.141	0.140391	0.4	4.17898e-29	0.0444562	0.26563	2.02406e-14	?	APS58_1677
603	Aave_1718	0.14	0.140956	0.4	5.9511e-30	0.0444599	0.265516	1.24457e-16	?	APS58_3425
604	Aave_2517	0.14	0.138382	0.4	9.97602e-29	0.044468	0.266562	4.35571e-14	?	?
605	Aave_3967	0.14	0.140739	0.4	6.77995e-30	0.0444641	0.265968	3.21289e-16	?	APS58_1006
606	Aave_0383	0.139	0.164806	0	5.10909e-29	0.0203697	0.000978914	4.24649e-14	?	APS58_2234
607	Aave_0464	0.139	0.241845	0.4	1.40383e-28	0.0203697	0.121261	1.04311e-13	?	APS58_2319
608	Aave_1765	0.139	0.140906	0.4	6.91797e-31	0.0444536	0.265238	1.32073e-18	?	?
609	Aave_2017	0.139	0.140941	0.4	6.85985e-30	0.0444591	0.265419	1.12419e-16	?	APS58_0310
610	Aave_2543	0.139	0.140907	0.4	1.29013e-29	0.0444574	0.265201	1.02433e-16	?	APS58_0018
611	Aave_4781	0.139	0.0267678	0	2.27323e-29	0.0203697	0.0195747	1.52682e-14	?	APS58_1816
612	Aave_2060	0.138	0.0379616	0	8.98988e-27	0.0203697	0.119302	2.36405e-20	?	APS58_0268
613	Aave_2778	0.138	0.0578886	0	1.26127e-27	0.0203697	0.237671	8.10327e-13	?	APS58_4345
614	Aave_4114	0.138	0.140262	0.4	3.96062e-29	0.0444574	0.265721	2.50467e-14	?	?
615	Aave_0534	0.137	0.140096	0.4	6.79578e-30	0.0444534	0.26561	1.72413e-15	?	?
616	Aave_0804	0.137	0.139719	0.4	4.54452e-29	0.0444583	0.265941	4.1838e-14	?	APS58_2506
617	Aave_3743	0.137	0.140096	0.4	6.89448e-30	0.0444532	0.265612	1.78003e-15	?	APS58_0786
618	Aave_4121	0.137	0.168286	0	4.77642e-30	0.0203697	0.000143263	3.17036e-14	?	?
619	Aave_4287	0.137	0.0257985	0	5.59168e-30	0.0203697	0.0138441	5.06672e-15	?	APS58_1288
620	Aave_0076	0.136	0.139679	0.4	7.32896e-30	0.0444536	0.265714	2.28952e-15	?	APS58_1911
621	Aave_1026	0.136	0.139805	0.4	4.43322e-30	0.0444531	0.265596	8.00536e-16	?	APS58_2734
622	Aave_1225	0.136	0.162718	0	2.50238e-05	0.0199452	0.000187283	1	no	APS58_2942
623	Aave_1676	0.136	0.139675	0.4	3.92135e-30	0.0444527	0.265694	7.50877e-16	?	APS58_3375
624	Aave_1929	0.136	0.11454	0.4	9.17459e-28	0.0203697	0.251382	1.92693e-13	?	APS58_0403
625	Aave_2737	0.136	0.241983	0.4	1.14704e-28	0.0203697	0.116213	1.84581e-14	?	?
626	Aave_3473	0.136	0.114566	0.4	4.61636e-28	0.0203697	0.24656	2.09575e-14	?	APS58_0516
627	Aave_4028	0.136	0.140047	0.4	2.55863e-30	0.0444495	0.26531	2.00809e-16	?	APS58_1067
628	Aave_0561	0.135	0.0235215	0	7.10541e-27	0.0203697	0.0120335	5.99998e-14	?	?
629	Aave_1348	0.135	0.139696	0.4	2.32479e-31	0.0444287	0.264088	2.0782e-20	?	APS58_3082
630	Aave_1767	0.135	0.140023	0.4	1.11993e-29	0.0444502	0.265141	9.36653e-16	?	?
631	Aave_1903	0.135	0.0328166	0	3.68127e-29	0.0203697	0.0655766	1.59889e-14	?	APS58_0429
632	Aave_1985	0.135	0.139779	0.4	9.21968e-31	0.044438	0.26457	2.38401e-18	?	APS58_0346
633	Aave_2004	0.135	0.13995	0.4	4.25877e-30	0.044443	0.264708	3.78629e-17	?	APS58_0323
634	Aave_2307	0.135	0.0547741	0	1.49465e-27	0.0203697	0.224044	2.77891e-14	?	APS58_4250
635	Aave_2329	0.135	0.23621	0.4	1.31842e-27	0.0203697	0.146697	1	?	?
636	Aave_3155	0.135	0.0337839	0	5.81072e-29	0.0203697	0.088293	4.75508e-14	?	APS58_3831
637	Aave_3160	0.135	0.137374	0.4	1.12976e-29	0.044447	0.264778	3.58424e-18	?	APS58_3826
638	Aave_3485	0.135	0.139827	0.4	5.45311e-30	0.0444437	0.264845	8.20996e-17	?	APS58_0525
639	Aave_1723	0.134	0.139821	0.4	5.78574e-31	0.0444416	0.264823	3.97479e-18	?	APS58_3431
640	Aave_3368	0.134	0.137284	0.4	4.15525e-29	0.0444644	0.265971	5.43157e-15	?	APS58_3616
641	Aave_3725	0.134	0.177957	0	3.0302e-29	0.0203697	0.0852964	3.28091e-14	?	APS58_0763
642	Aave_4621	0.133	0.166629	0	2.91599e-28	0.0203697	0.0176428	8.57365e-15	?	APS58_1645
643	Aave_0977	0.132	0.136558	0.4	5.10279e-29	0.0444634	0.265944	5.82036e-15	?	APS58_2683
644	Aave_1571	0.132	0.0216395	0	3.9794e-30	0.0203697	0.00496494	4.1681e-14	?	APS58_3313
645	Aave_2110	0.132	0.020219	0	3.85764e-27	0.0203594	0.000130633	6.03722e-16	?	APS58_0217
646	Aave_2346	0.132	0.137479	0.4	1.49101e-30	0.0444425	0.264549	1.34256e-19	?	?
647	Aave_2352	0.132	0.137274	0.4	1.3005e-29	0.0444551	0.265999	7.80769e-15	?	?
648	Aave_3000	0.132	0.0191615	0	3.39085e-28	0.0202027	0.000221855	4.87693e-16	?	APS58_3998
649	Aave_3356	0.132	0.065931	0.2	1.05577e-29	0.0203697	0.113183	2.024e-14	?	APS58_3630
650	Aave_0004	0.131	0.13743	0.4	7.89885e-30	0.0444621	0.266008	5.77904e-16	?	?
651	Aave_0394	0.131	0.137466	0.4	3.71618e-30	0.0444596	0.266284	2.50802e-16	?	APS58_2247
652	Aave_1694	0.131	0.0247082	0	1.54531e-29	0.0203697	0.0222738	8.41555e-15	?	APS58_3397
653	Aave_2031	0.131	0.13747	0.4	2.15698e-29	0.0444656	0.266249	3.63428e-15	?	APS58_0296
654	Aave_2416	0.131	0.137463	0.4	1.31513e-29	0.0444643	0.266216	1.62707e-15	?	APS58_0157
655	Aave_3063	0.131	0.137469	0.4	2.08958e-30	0.0444567	0.266335	1.18152e-16	?	APS58_3930
656	Aave_3720	0.131	0.022045	0	9.95895e-30	0.0203697	0.00878082	1.94693e-14	?	APS58_0758
657	Aave_4066	0.131	0.137444	0.4	2.16026e-29	0.0444646	0.266081	3.00787e-15	?	APS58_1110
658	Aave_0766	0.13	0.13726	0.4	1.17566e-29	0.0444622	0.265826	7.52877e-16	?	APS58_2469
659	Aave_0993	0.13	0.099421	0.4	5.79365e-26	0.0203697	0.152398	2.37695e-09	?	APS58_2699
660	Aave_1695	0.13	0.137242	0.4	3.27263e-30	0.0444587	0.265738	8.4281e-17	?	APS58_3398
661	Aave_2376	0.13	0.136582	0.4	1.30829e-29	0.0444554	0.266191	2.59721e-15	?	?
662	Aave_2383	0.13	0.0536129	0.2	2.10625e-20	0.0203697	0.00644684	0.000209965	?	?
663	Aave_2762	0.13	0.142096	0.4	2.14493e-20	0.0203697	0.460716	8.4294e-06	?	?
664	Aave_3595	0.13	0.137009	0.4	8.63452e-30	0.0444632	0.266074	6.84886e-16	?	?
665	Aave_4063	0.13	0.13723	0.4	1.88256e-30	0.0444575	0.26567	2.67707e-17	?	APS58_1107
666	Aave_0027	0.129	0.136682	0.4	1.71644e-31	0.0444407	0.265035	7.1852e-19	?	APS58_1861
667	Aave_0097	0.129	0.0410941	0	1.53569e-24	0.0203697	0.132054	5.75712e-09	?	APS58_1935
668	Aave_0393	0.129	0.0546351	0	4.80496e-29	0.0203697	0.23508	9.48802e-17	?	APS58_2245
669	Aave_1233	0.129	0.136761	0.4	1.59051e-29	0.0444521	0.26547	3.72473e-15	?	APS58_2950
670	Aave_0396	0.128	0.136572	0.4	1.13789e-29	0.0444525	0.266155	9.30835e-15	?	?
671	Aave_0402	0.128	0.13579	0.4	2.12856e-29	0.0444518	0.265732	9.50416e-15	?	APS58_2255
672	Aave_0688	0.128	0.0224943	0	4.26767e-30	0.0203697	0.0149007	2.0726e-14	?	?
673	Aave_1639	0.128	0.136523	0.4	1.50759e-30	0.0444487	0.265848	1.99531e-16	?	?
674	Aave_2306	0.128	0.0287995	0	1.99331e-27	0.0203688	0.0576853	9.07928e-14	?	APS58_4249
675	Aave_2367	0.128	0.136539	0.4	1.03111e-30	0.0444436	0.266013	2.66515e-16	?	?
676	Aave_3190	0.128	0.0237368	0	4.43868e-30	0.0203697	0.00552874	2.24499e-15	?	APS58_3798
677	Aave_4364	0.128	0.136575	0.4	2.71319e-29	0.0444552	0.266144	2.81677e-14	no	APS58_1364
678	Aave_0600	0.127	0.136119	0.4	3.26383e-29	0.0444563	0.265964	2.76079e-14	?	APS58_2361
679	Aave_1707	0.127	0.135854	0.4	2.12035e-29	0.0444529	0.266159	2.29624e-14	?	APS58_3410
680	Aave_1722	0.127	0.104164	0.4	1.31495e-29	0.0203697	0.160331	1.563e-15	?	APS58_3430
681	Aave_1778	0.127	0.13661	0.4	6.19626e-30	0.0444588	0.266347	9.17325e-16	?	?
682	Aave_3298	0.127	0.136373	0.4	5.03001e-30	0.0444568	0.265725	1.74864e-16	?	APS58_3690
683	Aave_3436	0.127	0.13658	0.4	1.70521e-29	0.0444628	0.266101	2.32597e-15	?	APS58_0476
684	Aave_4176	0.127	0.136457	0.4	8.46401e-30	0.0444516	0.266365	3.0899e-15	?	APS58_1174
685	Aave_4335	0.127	0.0236301	0	1.75952e-30	0.0203697	0.0137878	1.15295e-15	?	?
686	Aave_4508	0.127	0.136575	0.4	7.40049e-30	0.0444596	0.266102	7.567e-16	?	APS58_1516
687	Aave_0137	0.126	0.13618	0.4	1.38289e-29	0.0444596	0.26636	3.40979e-15	?	APS58_1980
688	Aave_0552	0.126	0.13637	0.4	3.28568e-30	0.0444577	0.265694	8.01832e-17	?	?
689	Aave_1385	0.126	0.135545	0.4	1.60514e-29	0.0444511	0.266036	1.39786e-14	?	APS58_3121
690	Aave_1560	0.126	0.136169	0.4	2.48967e-29	0.0444645	0.266229	4.79092e-15	?	APS58_3301
691	Aave_1611	0.126	0.135808	0.4	2.74961e-30	0.0444353	0.266025	3.55459e-15	?	?
692	Aave_2384	0.126	0.136395	0.4	7.131e-30	0.0444578	0.265865	4.2888e-16	?	?
693	Aave_2498	0.126	0.136369	0.4	1.04453e-30	0.0444556	0.265709	1.02586e-17	?	APS58_0071
694	Aave_2743	0.126	0.136109	0.4	1.69483e-29	0.0444544	0.265914	1.09948e-14	?	?
695	Aave_2906	0.126	0.136393	0.4	7.71201e-30	0.0444605	0.26583	4.13378e-16	?	?
696	Aave_3010	0.126	0.136299	0.4	3.41528e-30	0.0444477	0.265307	3.05759e-16	?	APS58_3988
697	Aave_3559	0.126	0.136097	0.4	1.62444e-29	0.0444543	0.265838	9.16514e-15	?	APS58_0601
698	Aave_3618	0.126	0.135806	0.4	1.29621e-29	0.0444498	0.265862	7.52495e-15	?	APS58_0655
699	Aave_3896	0.126	0.136264	0.4	4.20449e-31	0.0444459	0.265081	3.77125e-19	?	APS58_0933
700	Aave_4636	0.126	0.135395	0.4	1.67189e-29	0.0444518	0.265989	1.31166e-14	?	APS58_1662
701	Aave_0080	0.125	0.136183	0.4	2.26717e-32	0.0444309	0.264672	3.37202e-22	?	APS58_1915
702	Aave_0170	0.125	0.136363	0.4	6.89933e-30	0.0444543	0.265682	2.22099e-16	?	APS58_2014
703	Aave_1747	0.125	0.135736	0.4	6.69294e-30	0.0444443	0.265428	8.72749e-16	?	?
704	Aave_1757	0.125	0.136357	0.4	9.47807e-31	0.0444437	0.265747	2.85391e-17	?	?
705	Aave_1774	0.125	0.136207	0.4	7.77603e-31	0.0444387	0.26476	4.36567e-18	?	?
706	Aave_2071	0.125	0.136339	0.4	1.60214e-30	0.0444514	0.265546	1.9537e-17	?	APS58_0256
707	Aave_2366	0.125	0.136266	0.4	1.93069e-31	0.0444406	0.265147	1.6059e-19	?	?
708	Aave_2761	0.125	0.136223	0.4	1.31971e-31	0.0444381	0.264877	3.12059e-19	?	?
709	Aave_4249	0.125	0.136264	0.4	3.01191e-30	0.0444456	0.265084	1.19653e-16	?	APS58_1250
710	Aave_1036	0.124	0.196146	0.2	3.28361e-29	0.0203697	0.0012646	8.9053e-14	?	APS58_2745
711	Aave_2282	0.124	0.151601	0	6.32548e-16	0.0203697	0.000738818	0.956489	?	APS58_4224
712	Aave_2348	0.124	0.166756	0	2.25449e-29	0.0203697	0.00652069	1.85603e-14	?	?
713	Aave_3004	0.124	0.247282	0.4	3.86713e-29	0.0203697	0.15901	8.13893e-15	?	APS58_3994
714	Aave_4700	0.124	0.254111	0.4	3.0938e-23	0.0203697	0.286	1	?	APS58_1730
715	Aave_0158	0.123	0.135661	0.4	1.81621e-29	0.0444527	0.265823	1.02063e-14	?	APS58_2001
716	Aave_1505	0.123	0.135788	0.4	1.09382e-30	0.0444428	0.265811	2.46691e-16	?	APS58_3249
717	Aave_1845	0.123	0.13568	0.4	8.90614e-30	0.0444533	0.265949	4.50914e-15	?	APS58_3522
718	Aave_3600	0.123	0.135666	0.4	1.96743e-30	0.0444483	0.265901	4.29567e-16	?	?
719	Aave_0084	0.122	0.1356	0.4	4.73389e-30	0.0444435	0.265495	7.71918e-16	?	APS58_1919
720	Aave_0194	0.122	0.135586	0.4	1.35349e-31	0.0444351	0.265487	3.92073e-18	?	?
721	Aave_1579	0.122	0.135589	0.4	4.55403e-30	0.0444463	0.26539	5.49673e-16	?	APS58_3321
722	Aave_1609	0.122	0.135356	0.4	2.13214e-30	0.0444485	0.265745	3.91753e-16	?	?
723	Aave_1701	0.122	0.135573	0.4	1.75888e-30	0.0444458	0.265281	1.068e-16	?	APS58_3404
724	Aave_1793	0.122	0.135557	0.4	2.09646e-31	0.044436	0.265273	4.42372e-18	?	?
725	Aave_2058	0.122	0.135344	0.4	4.4784e-31	0.0444426	0.265726	3.01688e-17	?	APS58_0270
726	Aave_2273	0.122	0.135609	0.4	4.56433e-31	0.0444392	0.2656	4.15889e-17	?	APS58_4214
727	Aave_2354	0.122	0.135363	0.4	1.90535e-30	0.0444472	0.265812	4.1626e-16	?	?
728	Aave_2369	0.122	0.135623	0.4	3.24377e-30	0.0444444	0.265643	8.09364e-16	?	?
729	Aave_2409	0.122	0.135637	0.4	4.30764e-30	0.0444472	0.265713	1.32725e-15	?	?
730	Aave_2881	0.122	0.135386	0.4	2.60632e-30	0.044445	0.265995	1.35669e-15	?	?
731	Aave_3036	0.122	0.135365	0.4	3.09599e-30	0.0444497	0.265797	7.68305e-16	?	APS58_3961
732	Aave_3226	0.122	0.135363	0.4	3.82203e-30	0.0444505	0.265778	1.0227e-15	?	APS58_3761
733	Aave_3726	0.122	0.034866	0	9.51508e-27	0.0203697	0.0808071	3.29724e-16	?	APS58_0764
734	Aave_3799	0.122	0.135383	0.4	9.72829e-30	0.0444519	0.265902	5.32258e-15	?	APS58_4275
735	Aave_3920	0.122	0.135625	0.4	4.18287e-30	0.0444465	0.265635	1.05089e-15	?	APS58_0958
736	Aave_4018	0.122	0.1356	0.4	3.54732e-30	0.0444432	0.265495	5.60266e-16	?	APS58_1056
737	Aave_4149	0.122	0.135384	0.4	1.58159e-30	0.0444446	0.265985	5.4086e-16	?	APS58_1148
738	Aave_4516	0.122	0.135594	0.4	4.7325e-30	0.0444453	0.265431	6.41772e-16	?	APS58_1524
739	Aave_4741	0.122	0.135392	0.4	2.0156e-29	0.0444538	0.265945	1.47408e-14	?	APS58_1773
740	Aave_0254	0.121	0.135572	0.4	2.35216e-30	0.0444438	0.2653	1.70917e-16	?	APS58_2099
741	Aave_0926	0.121	0.13557	0.4	3.23404e-30	0.0444418	0.265304	2.40425e-16	?	APS58_2629
742	Aave_1087	0.121	0.135557	0.4	3.94174e-30	0.0444426	0.265203	2.04988e-16	?	APS58_2796
743	Aave_1162	0.121	0.17631	0	4.631e-28	0.0203555	0.0868989	2.80573e-13	?	APS58_2876
744	Aave_1742	0.121	0.135559	0.4	2.60636e-31	0.0444333	0.265313	9.84196e-18	?	?
745	Aave_1773	0.121	0.135478	0.4	1.98186e-31	0.0444314	0.264773	5.72744e-19	?	?
746	Aave_2364	0.121	0.135314	0.4	3.43231e-32	0.044417	0.263782	1.04677e-22	?	?
747	Aave_2649	0.121	0.135531	0.4	9.73314e-32	0.0444308	0.265144	9.84398e-19	?	APS58_4374
748	Aave_2712	0.121	0.135557	0.4	1.58269e-30	0.0444427	0.265204	7.12079e-17	?	?
749	Aave_2751	0.121	0.135416	0.4	1.30034e-31	0.0444232	0.264425	4.16847e-20	?	?
750	Aave_2922	0.121	0.168612	0	3.16943e-29	0.0203697	0.00941122	1.70009e-13	?	?
751	Aave_2956	0.121	0.135548	0.4	2.75879e-30	0.0444411	0.265156	1.09475e-16	?	APS58_4043
752	Aave_3083	0.121	0.135199	0.4	4.93419e-32	0.0443978	0.26318	2.97809e-25	?	APS58_3911
753	Aave_3809	0.121	0.0326729	0	1.36658e-17	0.0201677	0.068848	0.0366639	?	APS58_0847
754	Aave_4144	0.121	0.135523	0.4	9.86023e-31	0.0444391	0.265006	1.66797e-17	?	APS58_1143
755	Aave_4153	0.121	0.0375724	0	2.07071e-26	0.0203697	0.1296	2.11614e-12	?	APS58_1152
756	Aave_0140	0.12	0.0981675	0.4	1.23188e-33	0.0203697	0.160448	0.00129415	?	APS58_1983
757	Aave_1076	0.12	0.0302373	0	1.72846e-25	0.0203697	0.0776666	1.53912e-10	?	APS58_2785
758	Aave_1536	0.12	0.112155	0.4	5.17999e-28	0.0203697	0.254822	6.53778e-13	?	APS58_3277
759	Aave_1624	0.12	0.0950981	0.2	1.56809e-19	0.0203697	0.193379	0.134368	?	?
760	Aave_2094	0.12	0.176123	0	1.60758e-27	0.0203697	0.0885636	1.83024e-13	?	APS58_0233
761	Aave_3950	0.12	0.0197268	0	2.98211e-26	0.0202009	0.0111526	8.6268e-14	?	APS58_0988
762	Aave_4449	0.12	0.241669	0.4	3.11123e-29	0.0203697	0.136037	5.43004e-15	?	APS58_1456
763	Aave_0503	0.119	0.0210627	0	7.28401e-30	0.0203697	0.01196	4.41558e-14	?	?
764	Aave_2865	0.119	0.0273312	0	7.69188e-30	0.0203697	0.0584875	1.27721e-14	?	APS58_4079
765	Aave_3713	0.119	0.0221486	0	7.98442e-25	0.0203697	0.0295003	3.35639e-54	?	?
766	Aave_4706	0.118	0.0626203	0.2	4.36503e-19	0.0203697	0.0351931	0.048831	?	APS58_1736
767	Aave_2959	0.117	0.0192506	0	9.03578e-28	0.0203115	0.00153956	8.23507e-16	?	APS58_4040
768	Aave_0103	0.116	0.254207	0.4	2.01928e-24	0.0203697	0.284664	1	?	APS58_1941
769	Aave_0579	0.116	0.0390855	0	1.19235e-22	0.0203697	0.126106	4.75965e-09	?	?
770	Aave_0876	0.116	0.0947521	0.4	1.44291e-28	0.0203697	0.130978	3.53751e-13	?	APS58_2576
771	Aave_1965	0.116	0.175839	0	7.52684e-29	0.0203697	0.0645939	2.05932e-13	?	APS58_0368
772	Aave_2514	0.116	0.110482	0.4	4.15086e-28	0.0203697	0.254201	3.49083e-14	?	APS58_0055
773	Aave_2681	0.116	0.110002	0.4	3.40445e-28	0.0203697	0.250871	2.33698e-13	?	?
774	Aave_2747	0.116	0.0438776	0	2.56281e-27	0.0203697	0.182382	4.95118e-15	?	?
775	Aave_4280	0.116	0.195513	0.2	9.19457e-29	0.0203697	0.00187254	5.8891e-15	?	APS58_1281
776	Aave_0249	0.115	0.0952976	0.4	2.60785e-29	0.0203697	0.121766	3.67145e-14	?	APS58_2094
777	Aave_0130	0.114	0.240588	0	2.56674e-14	0.0203697	0.615762	1	?	APS58_1973
778	Aave_0278	0.114	0.0301717	0	2.77994e-28	0.0203697	0.095211	3.30213e-13	?	APS58_2123
779	Aave_1635	0.114	0.0477946	0.2	3.25943e-31	0.0203697	0.00324789	3.73409e-15	?	?
780	Aave_1789	0.114	0.0477945	0.2	6.26821e-31	0.0203697	0.00324751	6.33311e-15	?	?
781	Aave_1904	0.114	0.101406	0.4	1.02972e-28	0.0203697	0.161179	1.2597e-15	?	APS58_0428
782	Aave_2499	0.114	0.108349	0.4	3.03363e-27	0.0203697	0.242394	3.35328e-13	?	APS58_0070
783	Aave_2501	0.114	0.108917	0.4	1.24609e-27	0.0203697	0.247334	6.19702e-14	?	?
784	Aave_1693	0.113	0.0958007	0.4	4.10487e-30	0.0203697	0.13226	8.12267e-16	?	APS58_3396
785	Aave_2404	0.113	0.194078	0.2	1.8458e-26	0.0203697	0.0544752	1	?	?
786	Aave_2432	0.113	0.100486	0.4	1.24055e-28	0.0203697	0.16279	3.71902e-13	?	APS58_0142
787	Aave_2917	0.113	0.0988471	0.4	9.17247e-29	0.0203697	0.155413	1.23138e-13	?	?
788	Aave_2921	0.113	0.0471025	0.2	5.67625e-30	0.0203697	0.00144244	1.16889e-14	?	?
789	Aave_4134	0.113	0.0202402	0	1.37952e-29	0.0203697	0.00924865	7.4002e-14	?	?
790	Aave_4491	0.113	0.0187157	0	5.49138e-29	0.0203697	0.000662661	3.23707e-14	?	APS58_1501
791	Aave_1532	0.112	0.0929312	0.4	3.22544e-29	0.0203697	0.121334	2.89706e-14	?	APS58_3273
792	Aave_1631	0.112	0.19208	0.2	3.37834e-17	0.0203697	0.0246036	1	?	?
793	Aave_2391	0.112	0.252837	0.4	8.82498e-26	0.0203697	0.280148	1	?	APS58_2961
794	Aave_2977	0.112	0.182812	0	9.0669e-28	0.0203697	0.127008	1.13171e-12	?	APS58_4022
795	Aave_3535	0.112	0.038414	0	5.34042e-27	0.0203697	0.156443	2.4892e-17	?	APS58_0577
796	Aave_1529	0.111	0.0326433	0	1.2815e-28	0.0203697	0.099373	6.83315e-15	?	APS58_3270
797	Aave_2359	0.111	0.0269894	0	4.23873e-30	0.0203697	0.0601136	2.28554e-14	?	?
798	Aave_2715	0.111	0.108061	0.4	1.64242e-28	0.0203697	0.24639	5.75217e-14	?	?
799	Aave_2721	0.111	0.108813	0.4	2.22591e-29	0.0203697	0.250612	1.11553e-16	?	?
800	Aave_4168	0.111	0.0488759	0	8.21563e-28	0.0203697	0.217089	8.88822e-15	?	APS58_1166
801	Aave_4326	0.111	0.0449819	0	2.64543e-27	0.0203697	0.19705	2.53279e-14	?	APS58_1328
802	Aave_0146	0.11	0.16396	0	1.71747e-30	0.0200405	1.22046e-05	3.78252e-14	?	APS58_1989
803	Aave_0764	0.11	0.0980978	0.4	6.15505e-30	0.0203697	0.15321	7.52964e-18	?	APS58_2467
804	Aave_2780	0.11	0.0193558	0	6.39769e-29	0.0200401	1.554e-05	6.04065e-21	?	APS58_4343
805	Aave_2851	0.11	0.109263	0.4	7.82422e-30	0.0203697	0.252736	3.65551e-16	?	APS58_4094
806	Aave_3522	0.11	0.113758	0.4	2.77181e-28	0.0203697	0.252954	2.92988e-13	?	APS58_0564
807	Aave_0839	0.109	0.0315815	0	1.1341e-26	0.0201224	0.0876844	1.62697e-12	?	APS58_2541
808	Aave_1218	0.109	0.0282556	0	1.51035e-17	0.0201907	0.0428923	0.0265034	?	APS58_2933
809	Aave_1289	0.109	0.093738	0.4	1.04655e-29	0.0203697	0.120937	9.01453e-15	?	APS58_3021
810	Aave_4277	0.109	0.0978553	0.4	2.18387e-29	0.0203697	0.148526	6.86999e-16	?	APS58_1278
811	Aave_0197	0.108	0.0475072	0	3.9086e-28	0.0203697	0.224585	9.64708e-14	?	APS58_2041
812	Aave_2725	0.108	0.0495845	0	3.39991e-28	0.0203697	0.238009	3.20298e-13	?	?
813	Aave_3787	0.108	0.0297593	0	1.48441e-26	0.0203511	0.0843994	2.95821e-11	?	APS58_0829
814	Aave_3961	0.108	0.0216817	0	1.81571e-29	0.0203697	0.0242581	6.12071e-14	?	APS58_1000
815	Aave_1689	0.107	0.0217978	0	1.20515e-30	0.0203697	0.0260645	1.09439e-16	?	APS58_3392
816	Aave_2269	0.107	0.108671	0.4	1.82482e-28	0.0203697	0.254628	4.08483e-14	?	APS58_4210
817	Aave_2603	0.107	0.0375137	0	3.39759e-28	0.0203697	0.138192	5.99129e-13	?	APS58_4419
818	Aave_0398	0.106	0.108155	0.4	2.5087e-30	0.0203697	0.252044	9.12242e-17	?	APS58_2251
819	Aave_3569	0.106	0.0234671	0	1.79813e-29	0.0203697	0.0366555	6.07932e-14	?	APS58_0611
820	Aave_3897	0.106	0.109389	0.4	1.76746e-28	0.0203697	0.253614	1.61192e-13	?	APS58_0934
821	Aave_4323	0.106	0.039441	0	1.14427e-28	0.0203697	0.167575	1.20118e-21	?	APS58_1325
822	Aave_4707	0.106	0.0184146	0	1.29667e-30	0.0203697	0.00057196	1.3569e-15	?	APS58_1737
823	Aave_1687	0.105	0.110675	0.4	2.30325e-28	0.0203697	0.253542	2.95199e-13	?	APS58_3391
824	Aave_1921	0.105	0.0943355	0.4	3.32941e-28	0.0203697	0.129086	2.64346e-15	?	APS58_0411
825	Aave_2745	0.105	0.0288979	0	7.00634e-28	0.0203697	0.066366	3.27403e-13	?	?
826	Aave_3590	0.105	0.300241	0	1	0.0203696	0.000155961	1	?	APS58_0633
827	Aave_4042	0.105	0.0945104	0.4	6.76844e-29	0.0203697	0.1293	9.36929e-15	?	APS58_1086
828	Aave_4111	0.105	0.0462775	0.2	5.00262e-30	0.0203697	0.000713533	4.83875e-14	?	?
829	Aave_0468	0.104	0.0294637	0	3.18421e-30	0.0203697	0.0862945	3.85974e-15	?	APS58_2323
830	Aave_2919	0.104	0.0180112	0	3.66757e-30	0.0203697	0.00677088	1.58824e-14	?	?
831	Aave_3742	0.104	0.0960273	0.4	3.42945e-30	0.0203697	0.139833	3.5461e-17	?	APS58_0784
832	Aave_1278	0.103	0.0195541	0	1.44703e-26	0.0199438	0.0206515	5.50049e-14	?	APS58_3010
833	Aave_1500	0.103	0.0972432	0.4	1.15811e-28	0.0203697	0.149276	5.75849e-14	?	APS58_3245
834	Aave_1619	0.103	0.106731	0.4	6.72937e-30	0.0203697	0.24316	3.93686e-16	?	?
835	Aave_1954	0.103	0.16936	0	1.41585e-27	0.0202796	0.0568537	4.3022e-13	?	APS58_0379
836	Aave_4347	0.103	0.174513	0	2.63571e-19	0.0203697	0.123953	1	?	APS58_1348
837	Aave_0107	0.102	0.0457119	0	4.91557e-29	0.0203697	0.216119	5.13233e-16	?	APS58_1945
838	Aave_0536	0.102	0.0444157	0	1.30528e-29	0.0203697	0.207118	2.62042e-17	?	?
839	Aave_2298	0.102	0.0439154	0	3.37337e-29	0.0203697	0.203644	1.05766e-16	?	APS58_4240
840	Aave_3350	0.102	0.0525593	0	2.67027e-28	0.0203697	0.238666	4.2055e-14	?	APS58_3635
841	Aave_4414	0.102	0.0178899	0	4.58084e-27	0.0202377	0.00429613	4.93542e-14	?	APS58_1420
842	Aave_2129	0.101	0.106513	0.4	1.72731e-30	0.0203697	0.241647	1.45565e-19	?	APS58_2449
843	Aave_2144	0.101	0.0449526	0	1.35202e-29	0.0203697	0.210846	6.26143e-18	?	APS58_0189
844	Aave_2403	0.101	0.0279174	0	8.7528e-30	0.0203697	0.0755579	3.324e-22	?	?
845	Aave_2584	0.101	0.166405	0	4.8135e-28	0.0201502	0.0336951	3.27023e-13	?	APS58_4438
846	Aave_2945	0.1	0.0323342	0	7.81926e-30	0.0203697	0.105227	4.51276e-17	?	APS58_4055
847	Aave_3187	0.1	0.0175742	0	2.65559e-30	0.0203697	0.00573672	1.0238e-14	?	APS58_3798
848	Aave_0186	0.099	0.0314214	0	1.15532e-28	0.0203697	0.0948885	5.88964e-14	?	APS58_2030
849	Aave_1634	0.099	0.017176	0	3.2774e-31	0.0203697	0.00397149	1.15865e-15	?	?
850	Aave_1788	0.099	0.017176	0	3.2774e-31	0.0203697	0.00397149	1.15865e-15	?	?
851	Aave_1832	0.099	0.0182766	0	1.16659e-30	0.0203697	0.0126142	2.50175e-15	?	APS58_3508
852	Aave_1998	0.099	0.0249182	0	1.44172e-28	0.0203696	0.0817319	2.22209e-13	?	APS58_0329
853	Aave_2727	0.099	0.0217437	0	2.86006e-28	0.020299	0.0448857	3.61438e-13	?	?
854	Aave_3795	0.099	0.0514262	0	9.19329e-30	0.0203697	0.239797	6.40118e-16	?	?
855	Aave_3908	0.099	0.16497	0	5.84109e-28	0.0203294	0.0262294	3.75024e-13	?	APS58_0946
856	Aave_4794	0.099	0.0270151	0	4.25808e-25	0.0199417	0.0644641	3.15622e-11	no	APS58_1829
857	Aave_1169	0.098	0.299669	0	0.999965	0.0203697	0.0152236	1	?	APS58_2883
858	Aave_1673	0.098	0.171975	0	1.221e-29	0.0203697	0.0677597	7.79546e-15	?	APS58_3372
859	Aave_2671	0.098	0.161559	0	3.36533e-28	0.0203697	0.0034325	9.52183e-14	?	APS58_4352
860	Aave_3065	0.098	0.110175	0.4	4.55591e-28	0.0203697	0.250069	8.67003e-14	?	APS58_3928
861	Aave_3377	0.098	0.165296	0	3.87183e-28	0.0203697	0.0273864	1.88445e-13	?	APS58_3607
862	Aave_3748	0.098	0.0244178	0	2.35845e-29	0.0203697	0.0452574	8.19476e-19	?	?
863	Aave_4124	0.098	0.0473206	0.2	5.04857e-29	0.0203697	0.00295649	1.30833e-13	?	?
864	Aave_4132	0.098	0.0449421	0.2	1.41753e-30	0.0203697	0.00144109	1.59861e-15	?	?
865	Aave_0193	0.097	0.0493336	0	4.85105e-29	0.0203697	0.230267	1.25876e-14	?	APS58_2037
866	Aave_1380	0.097	0.108385	0.4	2.96024e-29	0.0203697	0.253645	1.01507e-15	?	APS58_3116
867	Aave_2571	0.097	0.0975163	0.4	2.37545e-27	0.0203697	0.160172	2.26177e-13	?	APS58_4451
868	Aave_0007	0.096	0.0475304	0	4.23564e-28	0.0203697	0.227746	3.36488e-14	?	APS58_1841
869	Aave_1160	0.096	0.0265119	0	6.55536e-29	0.0202376	0.096165	2.32968e-14	?	APS58_2873
870	Aave_2141	0.096	0.0249428	0	9.98667e-29	0.0203697	0.0459029	1.45185e-13	?	APS58_0192
871	Aave_2713	0.096	0.0789259	0.2	5.07236e-28	0.0203697	0.241417	1.29547e-13	?	?
872	Aave_3363	0.096	0.108262	0.4	1.57723e-29	0.0203697	0.252791	1.96545e-16	?	APS58_3621
873	Aave_4056	0.096	0.0216937	0	6.52299e-26	0.0202681	0.0406246	1.05808e-12	?	APS58_1100
874	Aave_4122	0.096	0.191033	0.2	1.19278e-29	0.0203697	0.00176094	7.91665e-14	?	?
875	Aave_1195	0.095	0.0298526	0	1.06199e-29	0.0203697	0.0919953	1.07277e-15	?	APS58_2910
876	Aave_1670	0.095	0.050599	0	3.0603e-28	0.0203697	0.240054	2.2238e-13	?	APS58_3369
877	Aave_2132	0.095	0.0188066	0	1.31135e-29	0.0203697	0.00729429	8.97458e-17	?	?
878	Aave_2294	0.095	0.0967975	0.4	8.93533e-30	0.0203697	0.154181	2.68513e-15	?	?
879	Aave_2913	0.095	0.0201297	0	5.94473e-29	0.0203697	0.0224812	2.14585e-13	?	?
880	Aave_4113	0.095	0.0162047	0	2.26233e-29	0.0203697	0.00022683	1.45366e-13	?	?
881	Aave_1392	0.094	0.0160972	0	1.0703e-27	0.0203696	0.00448103	1.84274e-14	?	APS58_3128
882	Aave_2675	0.094	0.0233265	0	9.76619e-29	0.0203697	0.0386796	1.46528e-14	?	APS58_4348
883	Aave_0691	0.093	0.0154519	0	4.75453e-33	0.0203697	3.55647e-10	1.37775e-16	?	?
884	Aave_0918	0.093	0.0235141	0	1.26117e-28	0.0203697	0.0429817	1.15775e-13	?	APS58_2621
885	Aave_0920	0.093	0.234038	0.4	2.72085e-29	0.0203697	0.118049	6.21393e-15	?	APS58_2623
886	Aave_0965	0.093	0.10792	0.4	1.36281e-28	0.0203697	0.248414	7.73986e-14	?	APS58_2670
887	Aave_1715	0.093	0.0957995	0.4	1.0842e-28	0.0203697	0.148251	4.77088e-14	?	APS58_3419
888	Aave_4624	0.093	0.408529	0	1	0.0203697	0.777085	1	?	APS58_1648
889	Aave_0931	0.092	0.159422	0	4.6699e-28	0.0200418	0.0035017	2.15686e-14	?	APS58_2634
890	Aave_1075	0.092	0.0218023	0	2.52663e-30	0.0203697	0.0300957	2.32678e-17	?	APS58_2784
891	Aave_1201	0.092	0.160931	0	8.57572e-29	0.0203696	0.00207344	2.11823e-16	?	APS58_2916
892	Aave_4285	0.092	0.0225339	0	3.3128e-30	0.0203697	0.0451756	1.50807e-15	?	?
893	Aave_0510	0.091	0.0289788	0	4.33191e-26	0.0203171	0.0990747	4.0473e-11	?	?
894	Aave_0565	0.091	0.0145977	0	1.4732e-27	0.0203696	6.89462e-05	3.19246e-16	?	?
895	Aave_4125	0.091	0.0191268	0	4.9902e-29	0.0203697	0.0165175	1.9652e-13	?	?
896	Aave_1035	0.089	0.0448009	0.2	1.85892e-29	0.0203697	0.00146015	1.26612e-13	?	APS58_2744
897	Aave_1401	0.089	0.0156351	0	4.04541e-31	0.0203697	0.000272187	9.9967e-18	?	APS58_3136
898	Aave_1699	0.089	0.0153082	0	2.83223e-32	0.0203697	1.7521e-06	2.40026e-16	?	APS58_3402
899	Aave_2786	0.089	0.10899	0.4	8.37346e-28	0.0203697	0.25284	5.94113e-14	?	APS58_4335
900	Aave_4127	0.089	0.0454896	0.2	4.22104e-29	0.0203697	0.00324236	1.20608e-14	?	?
901	Aave_0562	0.088	0.0140652	0	3.14867e-27	0.0203697	0.00137123	3.01702e-15	?	?
902	Aave_0316	0.087	0.0413277	0	6.51837e-28	0.0203697	0.185675	1.1671e-16	?	APS58_2162
903	Aave_0544	0.087	0.0480103	0	2.43223e-28	0.0203697	0.225078	1.54445e-14	?	?
904	Aave_2109	0.087	0.31032	0	1	0.0203697	0.108143	1	?	APS58_0218
905	Aave_4336	0.087	0.0202352	0	1.09016e-29	0.0203697	0.0322144	1.73163e-15	?	?
906	Aave_4575	0.087	0.10851	0.4	1.16354e-27	0.0203697	0.254509	2.04264e-16	?	APS58_1596
907	Aave_0387	0.086	0.0127176	0	4.77068e-28	0.020359	4.31453e-05	4.67426e-17	?	APS58_2238
908	Aave_0542	0.086	0.0323422	0	6.21772e-29	0.0203697	0.136282	3.41384e-22	?	?
909	Aave_0658	0.086	0.0151911	0	2.8655e-27	0.0203697	0.00818876	1.33559e-13	?	APS58_2419
910	Aave_0664	0.086	0.0175868	0	9.87221e-30	0.0203697	0.00782398	2.26209e-19	?	APS58_2425
911	Aave_0487	0.085	0.0933201	0.4	2.83013e-30	0.0203697	0.138035	1.79398e-16	?	?
912	Aave_1102	0.085	0.0261118	0	6.57598e-29	0.0203697	0.07602	1.58387e-14	?	?
913	Aave_2896	0.085	0.0175539	0	4.6437e-31	0.0203697	0.0185956	9.44602e-20	?	?
914	Aave_3296	0.085	0.0330418	0	2.02904e-27	0.0203697	0.12614	1.72194e-19	?	APS58_3692
915	Aave_3434	0.085	0.0175667	0	2.57402e-29	0.0203697	0.0106848	1.17142e-13	?	APS58_0474
916	Aave_2056	0.084	0.0294525	0	4.72316e-30	0.0203697	0.099217	2.20933e-16	?	APS58_0272
917	Aave_2065	0.084	0.167255	0	2.18779e-28	0.0203335	0.0620861	2.38241e-13	?	APS58_0262
918	Aave_4571	0.084	0.165354	0	2.42676e-28	0.0202028	0.0452528	2.36089e-13	?	APS58_1592
919	Aave_2046	0.083	0.0158251	0	2.50405e-30	0.0203697	0.000591293	2.45357e-15	?	APS58_0281
920	Aave_2194	0.083	0.0149205	0	1.36819e-28	0.0200109	0.000296463	5.55773e-18	?	APS58_4133
921	Aave_0790	0.082	0.162214	0	2.92995e-28	0.0203684	0.0259866	3.96847e-13	?	APS58_2492
922	Aave_1302	0.082	0.015701	0	4.08122e-28	0.0203675	0.00173579	4.04475e-16	?	APS58_3034
923	Aave_1502	0.082	0.0289999	0	4.85925e-30	0.0203697	0.0970745	9.35677e-16	?	?
924	Aave_1756	0.082	0.0593057	0.2	2.28766e-29	0.0203697	0.109178	1.56838e-14	?	?
925	Aave_2503	0.082	0.106805	0.4	9.04177e-30	0.0203697	0.249671	6.30984e-15	?	APS58_0066
926	Aave_2668	0.082	0.0228111	0	3.55635e-28	0.0203697	0.0711005	1.00864e-34	?	APS58_4355
927	Aave_3419	0.082	0.0407218	0	3.07844e-28	0.0203697	0.191468	2.76817e-15	?	APS58_3561
928	Aave_3714	0.082	0.0173112	0	2.7069e-29	0.0203697	0.00891063	3.32572e-14	?	APS58_0758
929	Aave_1785	0.081	0.0445558	0.2	1.53527e-30	0.0203697	0.00175864	3.0487e-17	?	?
930	Aave_3442	0.081	0.0403286	0	5.15343e-28	0.0203697	0.184738	6.02743e-16	?	APS58_0482
931	Aave_3738	0.081	0.0430521	0	1.38137e-27	0.0203697	0.21065	2.92798e-16	?	APS58_0779
932	Aave_0577	0.08	0.106634	0.4	5.80061e-30	0.0203697	0.249485	7.01237e-16	?	?
933	Aave_1630	0.08	0.0147372	0	2.61951e-30	0.0203697	3.69219e-05	3.99304e-14	?	?
934	Aave_1758	0.08	0.104764	0.4	1.08679e-28	0.0203697	0.243502	5.79494e-15	?	?
935	Aave_2055	0.08	0.0287156	0	1.13354e-30	0.0203697	0.0991002	1.07874e-16	?	APS58_0273
936	Aave_3701	0.08	0.163229	0	8.41135e-28	0.0201484	0.0306401	5.48204e-13	?	APS58_0742
937	Aave_0212	0.079	0.0130854	0	2.09482e-27	0.0203697	0.000567189	5.85831e-12	?	APS58_2055
938	Aave_1784	0.079	0.0148811	0	3.39409e-30	0.0203697	3.62363e-05	6.58907e-14	?	?
939	Aave_2766	0.079	0.0261957	0	1.59879e-26	0.0203696	0.0836025	1.00546e-10	?	?
940	Aave_3930	0.079	0.0315141	0	9.42279e-29	0.0203697	0.125532	6.77896e-22	?	APS58_0968
941	Aave_4332	0.079	0.0382574	0	7.05224e-28	0.0203697	0.172356	1.26958e-16	?	APS58_1334
942	Aave_2378	0.078	0.105908	0.4	3.80482e-30	0.0203697	0.253441	3.21385e-17	?	?
943	Aave_3060	0.078	0.0428255	0	2.65277e-28	0.0203697	0.205076	1.85124e-15	?	APS58_3933
944	Aave_3098	0.078	0.0181814	0	2.14957e-30	0.0203697	0.0209527	1.94757e-17	?	APS58_3895
945	Aave_4223	0.078	0.104757	0.4	1.6233e-29	0.0203697	0.245448	3.79729e-17	?	APS58_1220
946	Aave_0016	0.077	0.158302	0	9.7871e-28	0.0202788	0.00507431	5.62029e-14	?	APS58_1850
947	Aave_2885	0.077	0.0434337	0.2	1.14173e-29	0.0203697	0.00196696	8.43368e-14	?	?
948	Aave_3080	0.077	0.105517	0.4	2.97543e-30	0.0203697	0.250728	8.95364e-19	?	APS58_3914
949	Aave_4043	0.077	0.0901022	0.4	8.87395e-29	0.0203697	0.12969	3.07259e-14	?	APS58_1087
950	Aave_4094	0.077	0.0434337	0.2	1.14173e-29	0.0203697	0.00196696	8.43368e-14	?	?
951	Aave_0310	0.076	0.014014	0	3.8467e-31	0.0203696	1.57712e-05	4.53323e-16	?	APS58_2156
952	Aave_1350	0.076	0.0198648	0	2.95343e-30	0.0203697	0.0316421	1.77262e-16	?	APS58_3085
953	Aave_1918	0.076	0.0324535	0	1.4154e-26	0.0203697	0.134055	9.90188e-12	?	APS58_0414
954	Aave_2387	0.076	0.0226601	0	6.65791e-29	0.0203697	0.055052	3.64008e-16	?	?
955	Aave_2903	0.076	0.0137564	0	1.01263e-29	0.0203697	0.000226579	3.427e-14	?	?
956	Aave_2973	0.076	0.0900334	0.4	4.92243e-29	0.0203697	0.130212	9.36911e-15	?	APS58_4026
957	Aave_1712	0.075	0.0932408	0.4	1.36555e-30	0.0203697	0.150484	9.0531e-17	?	APS58_3415
958	Aave_2333	0.075	0.0917544	0.4	6.30014e-29	0.0203697	0.143163	3.07138e-14	?	?
959	Aave_2699	0.075	0.091847	0.4	5.07701e-30	0.0203697	0.137806	3.84489e-16	?	?
960	Aave_3264	0.075	0.0142307	0	3.7179e-31	0.0203697	0.000520056	7.9723e-17	?	APS58_3724
961	Aave_3471	0.075	0.0201394	0	2.90096e-30	0.0203697	0.0365489	2.44424e-16	?	APS58_0514
962	Aave_3608	0.075	0.0930136	0.4	3.5553e-29	0.0203697	0.148907	3.14923e-15	?	APS58_0644
963	Aave_4086	0.075	0.0923726	0.4	1.73033e-30	0.0203697	0.152456	4.3011e-19	?	APS58_1130
964	Aave_4715	0.075	0.092838	0.4	4.09599e-29	0.0203697	0.152687	2.99944e-14	?	APS58_1746
965	Aave_0202	0.074	0.104832	0.4	2.85959e-29	0.0203697	0.24997	1.69236e-14	?	APS58_2046
966	Aave_0213	0.074	0.0397602	0	2.22573e-29	0.0203697	0.195791	2.14618e-16	?	APS58_2056
967	Aave_0537	0.074	0.103103	0.4	1.03724e-28	0.0203697	0.240966	5.00363e-14	?	?
968	Aave_1809	0.074	0.0440896	0	2.8827e-28	0.0203697	0.225854	2.42527e-14	?	APS58_3484
969	Aave_3575	0.074	0.0281527	0	8.24515e-27	0.0203497	0.100247	3.65228e-11	?	APS58_0617
970	Aave_3780	0.074	0.105642	0.4	5.52171e-31	0.0203697	0.252594	2.6182e-18	?	APS58_0822
971	Aave_4102	0.074	0.0428749	0.2	3.10995e-30	0.0203697	0.00108653	8.27776e-16	?	?
972	Aave_4273	0.074	0.10324	0.4	5.12308e-29	0.0203697	0.241918	2.04848e-14	?	APS58_1274
973	Aave_4460	0.074	0.10373	0.4	2.34726e-29	0.0203697	0.245316	1.45898e-14	?	APS58_1469
974	Aave_0443	0.073	0.103918	0.4	1.45302e-29	0.0203697	0.245625	4.20576e-15	?	APS58_2297
975	Aave_0530	0.073	0.021332	0	1.763e-27	0.0203697	0.0698297	3.74953e-14	?	?
976	Aave_0753	0.073	0.0329441	0	4.87724e-29	0.0203697	0.150462	2.57558e-19	?	APS58_2456
977	Aave_0947	0.073	0.104692	0.4	2.66307e-30	0.0203697	0.251001	6.61179e-16	?	APS58_2651
978	Aave_1155	0.073	0.0127156	0	6.52442e-28	0.0203432	7.35486e-05	1.82663e-16	?	APS58_2868
979	Aave_1411	0.073	0.0129984	0	5.0337e-28	0.0203137	0.000119653	6.23028e-16	?	APS58_3146
980	Aave_1570	0.073	0.0445231	0	1.79041e-29	0.0203697	0.230864	6.87508e-15	?	APS58_3312
981	Aave_1599	0.073	0.104863	0.4	6.05218e-29	0.0203697	0.253189	2.49552e-14	?	?
982	Aave_1818	0.073	0.104666	0.4	3.30168e-30	0.0203697	0.25082	4.19134e-16	?	APS58_3494
983	Aave_1939	0.073	0.104445	0.4	1.25773e-29	0.0203697	0.249284	5.25934e-15	?	APS58_0393
984	Aave_2143	0.073	0.0448708	0	1.42824e-29	0.0203697	0.233278	2.01572e-15	?	APS58_0190
985	Aave_2457	0.073	0.0313935	0	3.64324e-27	0.0203697	0.132695	7.85957e-12	?	APS58_0114
986	Aave_2887	0.073	0.0147319	0	9.31081e-32	0.0203697	2.28284e-07	1.89294e-15	?	?
987	Aave_3886	0.073	0.103941	0.4	1.9406e-30	0.0203697	0.245783	1.41534e-16	?	?
988	Aave_4016	0.073	0.0426545	0	3.49082e-19	0.0203109	0.207865	0.00227278	?	APS58_1054
989	Aave_4096	0.073	0.0147319	0	9.31081e-32	0.0203697	2.28284e-07	1.89294e-15	?	?
990	Aave_4618	0.073	0.103254	0.4	1.10821e-30	0.0203697	0.242015	1.95471e-17	?	APS58_1642
991	Aave_0105	0.072	0.104471	0.4	5.1436e-31	0.0203697	0.250465	7.84772e-18	?	APS58_1943
992	Aave_0400	0.072	0.104281	0.4	2.00933e-31	0.0203697	0.249142	6.2701e-19	?	APS58_2252
993	Aave_0581	0.072	0.104914	0.4	1.5088e-30	0.0203697	0.253539	8.42488e-17	?	?
994	Aave_1299	0.072	0.10459	0.4	3.80715e-29	0.0203697	0.250291	6.10356e-15	?	APS58_3031
995	Aave_1603	0.072	0.104935	0.4	1.03074e-30	0.0203697	0.253687	4.12392e-17	?	?
996	Aave_1629	0.072	0.0138685	0	8.3558e-33	0.0203697	5.45803e-06	1.50304e-19	?	?
997	Aave_1783	0.072	0.0138685	0	1.20937e-32	0.0203697	5.46456e-06	8.90818e-19	?	?
998	Aave_2453	0.072	0.104574	0.4	1.44996e-30	0.0203697	0.251177	1.15344e-16	?	APS58_0118
999	Aave_2888	0.072	0.0137237	0	2.32092e-38	0.0203697	1.60198e-20	1.29347e-23	?	?
1000	Aave_2915	0.072	0.0423274	0.2	6.18254e-30	0.0203697	0.00228484	9.14116e-16	?	?
1001	Aave_3364	0.072	0.0419007	0	1.90761e-29	0.0203697	0.213655	4.27674e-16	?	APS58_3620
1002	Aave_3393	0.072	0.0135719	0	3.07851e-27	0.0203697	0.00294545	1.42026e-13	?	APS58_3591
1003	Aave_3463	0.072	0.0162255	0	1.25138e-27	0.0203697	0.0253719	2.19603e-15	?	APS58_0504
1004	Aave_3942	0.072	0.0440543	0	2.31266e-29	0.0203697	0.227609	5.95517e-16	?	APS58_0980
1005	Aave_4097	0.072	0.0137237	0	2.32092e-38	0.0203697	1.60198e-20	1.29347e-23	?	?
1006	Aave_4586	0.072	0.0190518	0	1.27124e-30	0.0203697	0.0379968	8.54101e-18	?	APS58_1608
1007	Aave_0360	0.071	0.10489	0.4	1.14528e-29	0.0203697	0.253375	2.28091e-16	?	APS58_2210
1008	Aave_0575	0.071	0.0174931	0	2.73024e-26	0.0202588	0.0404822	4.82338e-13	?	?
1009	Aave_0732	0.071	0.15482	0	1.79911e-18	0.0203697	0.000204852	1	?	?
1010	Aave_1107	0.071	0.0423889	0.2	2.87699e-30	0.0203697	0.000711891	2.60043e-15	?	APS58_2815
1011	Aave_1803	0.071	0.0381348	0	2.18102e-29	0.0203697	0.187505	8.57412e-18	?	APS58_3478
1012	Aave_1944	0.071	0.0171248	0	1.58288e-29	0.0203697	0.0256161	1.05445e-15	?	APS58_0388
1013	Aave_2019	0.071	0.0407854	0	2.62974e-31	0.0203697	0.20591	2.27817e-20	?	APS58_0308
1014	Aave_2344	0.071	0.014408	0	5.05915e-30	0.0203697	0.0037512	1.98417e-14	?	?
1015	Aave_2476	0.071	0.0874591	0.4	3.29103e-29	0.0203697	0.126337	4.53256e-14	?	APS58_0094
1016	Aave_2581	0.071	0.226731	0.4	1.53834e-27	0.0203697	0.136873	1	?	APS58_4441
1017	Aave_2886	0.071	0.0142998	0	1.16091e-32	0.0203697	1.2513e-08	1.32976e-16	?	?
1018	Aave_3495	0.071	0.104643	0.4	3.01945e-30	0.0203697	0.251659	2.49355e-17	?	APS58_0535
1019	Aave_4059	0.071	0.0439164	0	3.30379e-30	0.0203697	0.227651	1.72306e-17	?	APS58_1103
1020	Aave_4095	0.071	0.0142998	0	1.16091e-32	0.0203697	1.2513e-08	1.32976e-16	?	?
1021	Aave_4148	0.071	0.0137972	0	1.24946e-30	0.0203697	0.00051014	6.73994e-16	?	APS58_1147
1022	Aave_4331	0.071	0.0367096	0	1.27931e-29	0.0203697	0.177609	1.06268e-18	?	APS58_1333
1023	Aave_0365	0.07	0.103998	0.4	4.21405e-30	0.0203697	0.247182	9.35974e-18	?	APS58_2215
1024	Aave_0598	0.07	0.104962	0.4	6.08557e-30	0.0203697	0.253874	7.95714e-17	?	APS58_2359
1025	Aave_0695	0.07	0.0128874	0	1.24228e-28	0.0203697	0.00119231	1.55635e-13	?	?
1026	Aave_0698	0.07	0.014749	0	1.05676e-26	0.020362	0.0171401	4.54192e-13	?	?
1027	Aave_0719	0.07	0.0128874	0	1.24228e-28	0.0203697	0.00119231	1.55635e-13	?	?
1028	Aave_1074	0.07	0.0128874	0	1.24228e-28	0.0203697	0.00119231	1.55635e-13	?	?
1029	Aave_1104	0.07	0.0128874	0	1.24228e-28	0.0203697	0.00119231	1.55635e-13	?	?
1030	Aave_1518	0.07	0.0128874	0	1.24228e-28	0.0203697	0.00119231	1.55635e-13	?	?
1031	Aave_1906	0.07	0.0128874	0	1.24228e-28	0.0203697	0.00119231	1.55635e-13	?	?
1032	Aave_2136	0.07	0.0128874	0	1.24228e-28	0.0203697	0.00119231	1.55635e-13	?	?
1033	Aave_2426	0.07	0.0128874	0	1.24228e-28	0.0203697	0.00119231	1.55635e-13	?	?
1034	Aave_2774	0.07	0.0128874	0	1.24228e-28	0.0203697	0.00119231	1.55635e-13	?	?
1035	Aave_2874	0.07	0.0128874	0	1.24228e-28	0.0203697	0.00119231	1.55635e-13	?	?
1036	Aave_3342	0.07	0.0128874	0	1.24228e-28	0.0203697	0.00119231	1.55635e-13	?	?
1037	Aave_3365	0.07	0.022818	0	1.70013e-29	0.0203697	0.0631483	2.00635e-14	?	APS58_3619
1038	Aave_3661	0.07	0.0128874	0	1.24228e-28	0.0203697	0.00119231	1.55635e-13	?	?
1039	Aave_3764	0.07	0.0128874	0	1.24228e-28	0.0203697	0.00119231	1.55635e-13	?	?
1040	Aave_3793	0.07	0.0128874	0	1.24228e-28	0.0203697	0.00119231	1.55635e-13	?	?
1041	Aave_4358	0.07	0.0128874	0	1.24228e-28	0.0203697	0.00119231	1.55635e-13	?	?
1042	Aave_0683	0.069	0.013955	0	4.08445e-30	0.0203697	0.00860546	3.28555e-16	?	?
1043	Aave_1703	0.069	0.0249364	0	3.57197e-30	0.0203697	0.0818585	3.27933e-16	?	APS58_3406
1044	Aave_3749	0.069	0.0233082	0	9.12998e-31	0.0203697	0.0675521	3.2069e-20	?	?
1045	Aave_2356	0.068	0.0416667	0.2	1.02029e-29	0.0203697	0.00269742	1.64578e-15	?	?
1046	Aave_4352	0.068	0.0161911	0	1.19506e-30	0.0203697	0.0241329	6.22144e-19	?	APS58_1353
1047	Aave_4468	0.068	0.0305635	0	6.37466e-27	0.0203697	0.128932	7.97022e-12	?	APS58_1479
1048	Aave_1351	0.067	0.0862273	0.4	3.12295e-29	0.0203697	0.121783	8.61926e-15	?	APS58_3086
1049	Aave_3774	0.067	0.0284249	0	7.68508e-28	0.0203697	0.118082	2.65467e-13	?	APS58_0816
1050	Aave_1736	0.066	0.0216864	0	7.97425e-30	0.0203697	0.0692906	3.59882e-16	?	APS58_3372
1051	Aave_2402	0.066	0.0418263	0.2	5.8297e-32	0.0203697	0.00080523	1.82904e-18	?	?
1052	Aave_2422	0.066	0.0203947	0	1.33567e-30	0.0203697	0.0493218	3.55837e-17	?	APS58_0148
1053	Aave_3722	0.066	0.0210402	0	1.01154e-28	0.0203697	0.077804	3.73734e-14	?	APS58_0760
1054	Aave_1398	0.065	0.026582	0	1.02498e-30	0.0203697	0.0992846	1.59805e-17	?	APS58_3133
1055	Aave_1463	0.065	0.0246235	0	1.78517e-28	0.0203693	0.0986864	2.14006e-13	?	APS58_3207
1056	Aave_1721	0.065	0.0123739	0	9.18331e-30	0.0203697	0.00362722	1.8846e-15	?	APS58_3429
1057	Aave_3236	0.065	0.0125719	0	9.4828e-29	0.0203697	1.52682e-06	1.83512e-20	?	APS58_3752
1058	Aave_1323	0.064	0.0875435	0.4	7.16987e-30	0.0203697	0.123923	3.74631e-15	?	APS58_3056
1059	Aave_2884	0.064	0.0134357	0	7.27709e-34	0.0203697	3.37479e-11	3.09518e-20	?	?
1060	Aave_3710	0.064	0.0124216	0	8.30071e-32	0.0203697	0.0039582	1.56684e-19	?	APS58_0750
1061	Aave_4093	0.064	0.0134357	0	7.27709e-34	0.0203697	3.37479e-11	3.09518e-20	?	?
1062	Aave_0087	0.063	0.154965	0	2.47275e-29	0.0203697	0.0332877	0.999926	?	APS58_1924
1063	Aave_0266	0.063	0.0128039	0	7.68236e-30	0.0203697	0.00961257	1.82218e-15	?	APS58_2111
1064	Aave_1550	0.063	0.0915283	0.4	1.03199e-29	0.0203697	0.158593	2.08614e-15	?	APS58_3291
1065	Aave_1761	0.063	0.0128924	0	9.03459e-30	0.0203697	0.0052275	4.15093e-14	?	?
1066	Aave_2516	0.063	0.091223	0.4	6.9875e-32	0.0203697	0.156473	4.7439e-19	?	APS58_0052
1067	Aave_3410	0.063	0.306982	0	1	0.0203501	0.0920181	1	?	APS58_3570
1068	Aave_4661	0.063	0.02596	0	4.505e-27	0.0203567	0.104002	5.78985e-12	?	APS58_1690
1069	Aave_0379	0.062	0.180107	0	2.54214e-15	0.0203697	0.202794	1	?	APS58_2230
1070	Aave_0471	0.062	0.0916903	0.4	2.25379e-30	0.0203697	0.159717	2.10835e-16	?	APS58_2328
1071	Aave_3605	0.062	0.0122928	0	6.49075e-30	0.0203697	6.3562e-05	5.73692e-16	?	APS58_0641
1072	Aave_4055	0.062	0.0140716	0	2.04646e-28	0.020359	0.0014449	5.45312e-16	?	APS58_1099
1073	Aave_4322	0.062	0.157566	0	4.23784e-28	0.0203697	0.0177062	4.95633e-14	?	APS58_1324
1074	Aave_4686	0.062	0.0104702	0	2.24973e-28	0.0203363	0.000501328	1.42464e-14	?	APS58_1716
1075	Aave_1614	0.061	0.0216672	0	7.72854e-27	0.0203687	0.0781606	9.13307e-12	?	?
1076	Aave_1627	0.061	0.0864466	0.4	5.18299e-31	0.0203697	0.127306	5.56231e-17	?	?
1077	Aave_2602	0.061	0.0111326	0	1.59872e-29	0.0203697	7.35448e-06	2.20241e-18	?	APS58_4420
1078	Aave_2970	0.061	0.085356	0.4	4.54445e-30	0.0203697	0.118734	2.53157e-15	?	APS58_4029
1079	Aave_3195	0.061	0.0403554	0.2	8.91484e-31	0.0203697	0.00259205	2.04979e-16	?	APS58_3793
1080	Aave_3330	0.061	0.01289	0	1.92219e-26	0.0201552	0.0168048	3.62531e-12	?	APS58_3656
1081	Aave_4116	0.061	0.157311	0	1.97063e-30	0.0203697	0.0475631	0.999938	?	?
1082	Aave_4179	0.061	0.0105076	0	2.654e-28	0.0203697	0.00066749	3.04053e-13	?	APS58_1177
1083	Aave_4255	0.061	0.0235441	0	1.3566e-27	0.0203693	0.0861912	8.91229e-13	?	APS58_1256
1084	Aave_0040	0.06	0.0240378	0	6.01183e-28	0.0203697	0.0926188	7.37505e-13	?	APS58_1874
1085	Aave_0644	0.06	0.0200995	0	2.06756e-29	0.0203697	0.066272	3.74238e-14	?	APS58_2405
1086	Aave_0660	0.06	0.011975	0	3.03876e-31	0.019948	1.26491e-05	3.56051e-15	no	APS58_2421
1087	Aave_1466	0.06	0.148451	0	3.50411e-24	0.0203697	0.000983495	1	?	APS58_3210
1088	Aave_1549	0.06	0.0906114	0.4	4.59674e-31	0.0203697	0.154226	5.01995e-17	?	APS58_3290
1089	Aave_1776	0.06	0.0251186	0	4.01387e-29	0.0203697	0.104123	1.80659e-14	?	?
1090	Aave_2914	0.06	0.0120202	0	5.13799e-32	0.0203697	0.000171205	2.53637e-17	?	?
1091	Aave_3821	0.06	0.0100445	0	3.43515e-28	0.0203339	0.000552208	8.06354e-15	?	APS58_0859
1092	Aave_4126	0.06	0.0120202	0	5.40794e-32	0.0203697	0.000171209	2.83082e-17	?	?
1093	Aave_3360	0.059	0.0120111	0	1.11826e-31	0.0203697	0.000107947	2.38352e-17	?	APS58_3626
1094	Aave_4021	0.059	0.0211741	0	1.32337e-27	0.0203697	0.104733	1.08337e-13	?	APS58_1059
1095	Aave_4591	0.059	0.161839	0	1.68965e-22	0.0203697	0.0829486	1	?	APS58_1613
1096	Aave_0248	0.058	0.0152669	0	2.49138e-30	0.0203697	0.0317151	3.51807e-16	?	APS58_2093
1097	Aave_0689	0.058	0.0396095	0.2	3.29633e-30	0.0203697	0.0014128	2.52079e-14	?	?
1098	Aave_1131	0.058	0.0842937	0.4	1.37025e-29	0.0203697	0.115358	2.75613e-15	?	APS58_2841
1099	Aave_1700	0.058	0.0165651	0	5.83677e-30	0.0203697	0.0407297	8.83379e-15	?	APS58_3403
1100	Aave_1728	0.058	0.089501	0.4	1.16637e-31	0.0203697	0.150516	2.15562e-18	?	APS58_3436
1101	Aave_2394	0.058	0.0258098	0	1.64663e-31	0.0203697	0.0989232	1.33181e-18	?	?
1102	Aave_3430	0.058	0.0118549	0	9.46751e-28	0.0203697	2.28325e-05	6.71161e-15	?	APS58_0470
1103	Aave_3570	0.058	0.0129589	0	5.56658e-28	0.0203679	0.0226939	2.26514e-13	?	APS58_0612
1104	Aave_4317	0.058	0.0119581	0	6.87981e-30	0.0203697	0.0117396	9.32959e-15	?	APS58_1319
1105	Aave_4607	0.058	0.0907599	0.4	4.88461e-30	0.0203697	0.160257	4.85781e-15	?	APS58_1629
1106	Aave_4729	0.058	0.0219288	0	1.67406e-29	0.0203697	0.0849742	1.69095e-14	?	APS58_1761
1107	Aave_0183	0.057	0.0119797	0	3.64574e-28	0.0203697	0.0158899	2.36746e-13	?	APS58_2026
1108	Aave_0578	0.057	0.0118516	0	8.00902e-35	0.0203697	9.73905e-13	4.14257e-20	?	?
1109	Aave_2700	0.057	0.0194392	0	3.25206e-30	0.0203697	0.0556871	3.39516e-16	?	?
1110	Aave_3727	0.057	0.0230322	0	5.26824e-27	0.0203697	0.0886359	8.41117e-14	?	APS58_0765
1111	Aave_3976	0.057	0.0247655	0	2.4889e-27	0.0202209	0.0980849	4.52842e-12	?	APS58_1016
1112	Aave_4032	0.057	0.177972	0.2	8.94287e-29	0.0203697	0.00163782	1	?	APS58_1072
1113	Aave_0532	0.056	0.162771	0	6.41561e-21	0.0203697	0.0944149	1	?	?
1114	Aave_0677	0.056	0.0177721	0	1.64293e-30	0.0203697	0.0521105	9.32887e-16	?	?
1115	Aave_1108	0.056	0.0132896	0	3.42613e-31	0.0203697	0.0129855	9.5999e-18	?	APS58_2813
1116	Aave_1324	0.056	0.0398221	0.2	6.94469e-31	0.0203697	0.000888981	1.76072e-15	?	APS58_3057
1117	Aave_2293	0.056	0.0112266	0	2.73898e-31	0.0203697	0.000660502	4.04402e-17	?	?
1118	Aave_2908	0.056	0.0104171	0	4.42638e-33	0.0203697	3.9044e-05	4.58869e-21	?	?
1119	Aave_2971	0.056	0.0857112	0.4	3.33465e-31	0.0203697	0.1182	4.38628e-18	?	APS58_4028
1120	Aave_4105	0.056	0.014103	0	2.07256e-31	0.0203697	0.0186337	1.70354e-19	?	?
1121	Aave_4120	0.056	0.0104171	0	4.13155e-33	0.0203697	3.90427e-05	3.85351e-21	?	?
1122	Aave_4521	0.056	0.0236635	0	7.60789e-30	0.0203697	0.0930195	5.1924e-15	?	APS58_1529
1123	Aave_4593	0.056	0.0139585	0	3.15094e-27	0.0200522	0.0165051	1.1368e-14	?	APS58_1615
1124	Aave_1526	0.055	0.0117041	0	2.21287e-29	0.0201815	0.00049815	5.58229e-17	?	APS58_3267
1125	Aave_1610	0.055	0.0544114	0.2	4.20666e-30	0.0203697	0.109193	1.36226e-15	?	?
1126	Aave_2013	0.055	0.0218913	0	4.54787e-27	0.0201035	0.0734491	1.90856e-12	?	APS58_0314
1127	Aave_2041	0.055	0.038767	0.2	4.5656e-28	0.019763	0.000208911	2.29375e-16	?	APS58_0286
1128	Aave_4130	0.055	0.0112416	0	1.1645e-30	0.0203697	0.00676454	3.73174e-15	?	?
1129	Aave_0061	0.054	0.0133358	0	1.60019e-30	0.0203697	0.0213065	1.14942e-16	?	APS58_1895
1130	Aave_0446	0.054	0.0119507	0	1.43134e-32	0.0203697	0.0116882	5.97681e-20	?	APS58_2300
1131	Aave_0543	0.054	0.0182925	0	1.10505e-29	0.0203697	0.0557246	3.23198e-15	?	?
1132	Aave_1071	0.054	0.0121476	0	3.11539e-30	0.0203697	0.0130558	6.57494e-16	?	APS58_2782
1133	Aave_1268	0.054	0.011415	0	3.91656e-29	0.0203583	3.69879e-07	2.59534e-26	?	APS58_3000
1134	Aave_1403	0.054	0.0121363	0	2.36214e-32	0.0203697	0.0129774	3.0238e-21	?	APS58_3137
1135	Aave_1404	0.054	0.0122828	0	3.10427e-31	0.0203697	0.0139946	2.08035e-18	?	APS58_3139
1136	Aave_1637	0.054	0.0137932	0	1.66509e-30	0.0203697	0.0264826	2.23896e-15	?	?
1137	Aave_1744	0.054	0.0392315	0.2	1.97488e-32	0.0203697	0.00278756	3.33428e-19	?	APS58_3383
1138	Aave_2337	0.054	0.0140128	0	1.48591e-31	0.0203697	0.0260074	3.26327e-18	?	?
1139	Aave_2739	0.054	0.0208936	0	2.93385e-27	0.0203693	0.0727865	5.98814e-12	?	?
1140	Aave_2883	0.054	0.013861	0	2.43612e-32	0.0203697	0.0249533	3.68676e-21	?	?
1141	Aave_2953	0.054	0.0392098	0.2	4.20474e-31	0.0203697	0.00263729	3.73128e-17	?	APS58_4047
1142	Aave_3191	0.054	0.0392034	0.2	5.96815e-31	0.0203697	0.00259268	1.28596e-16	?	APS58_3797
1143	Aave_3194	0.054	0.0113913	0	2.45061e-31	0.0203697	0.00780414	5.43145e-18	?	APS58_3794
1144	Aave_3265	0.054	0.019574	0	1.45269e-31	0.0203697	0.0596228	1.74413e-18	?	?
1145	Aave_4092	0.054	0.013861	0	2.43612e-32	0.0203697	0.0249533	3.68676e-21	?	?
1146	Aave_0242	0.053	0.0109323	0	9.75927e-28	0.0200582	0.000475641	8.47719e-18	?	APS58_2087
1147	Aave_2308	0.053	0.0303305	0	4.6817e-27	0.0203697	0.133313	1.95616e-14	?	APS58_4251
1148	Aave_2901	0.053	0.0386446	0.2	1.8235e-30	0.0203697	0.000712307	9.732e-15	?	?
1149	Aave_0563	0.052	0.0111679	0	9.70097e-27	0.0203697	0.00225299	1.85211e-16	?	?
1150	Aave_1307	0.052	0.00794923	0	2.56826e-28	0.0199494	5.48098e-05	8.58545e-18	no	APS58_3039
1151	Aave_1731	0.052	0.0144776	0	2.71291e-30	0.0203697	0.0322344	1.78222e-15	?	APS58_3440
1152	Aave_2353	0.052	0.0104117	0	2.77412e-32	0.0203697	1.72157e-06	4.543e-17	?	APS58_3402
1153	Aave_4528	0.052	0.147287	0	1.11248e-22	0.0203697	0.000898277	1	?	APS58_1538
1154	Aave_0643	0.051	0.0109844	0	1.57102e-28	0.0203697	0.00997846	2.38324e-13	?	APS58_2404
1155	Aave_0685	0.051	0.0113134	0	3.42156e-28	0.0203697	0.0112631	1.20082e-12	?	?
1156	Aave_2073	0.051	0.30467	0	0.999999	0.0199911	0.0979535	1	?	APS58_0254
1157	Aave_2892	0.051	0.0389403	0.2	8.13246e-31	0.0203697	0.000765422	1.56358e-15	?	?
1158	Aave_4101	0.051	0.0389403	0.2	1.0714e-30	0.0203697	0.000765519	2.37332e-15	?	?
1159	Aave_4471	0.051	0.00796448	0	3.37766e-29	0.0203697	8.8841e-06	7.2093e-19	?	APS58_1481
1160	Aave_0507	0.05	0.0175939	0	5.21237e-30	0.0203697	0.0568738	2.89036e-15	?	?
1161	Aave_0588	0.05	0.0170485	0	1.25589e-29	0.0203697	0.0530865	4.71067e-15	?	APS58_2345
1162	Aave_0990	0.05	0.00977344	0	3.02614e-31	0.0203697	0.000569905	5.0364e-16	?	APS58_2696
1163	Aave_2160	0.05	0.147594	0	3.52539e-24	0.0203697	0.00403253	1	?	APS58_0173
1164	Aave_2487	0.05	0.0113417	0	2.78582e-28	0.0202413	0.00781681	4.27051e-14	?	APS58_0083
1165	Aave_3902	0.05	0.0133002	0	2.338e-28	0.0199389	0.0192391	4.40952e-15	?	APS58_0939
1166	Aave_0500	0.049	0.00899791	0	2.65224e-29	0.0203697	0.000184825	1.78723e-13	?	?
1167	Aave_0989	0.049	0.0107112	0	7.36155e-32	0.0203697	0.00808165	3.14788e-18	?	APS58_2695
1168	Aave_1402	0.049	0.0113179	0	6.59196e-32	0.0203697	0.0122946	7.7874e-19	?	APS58_3137
1169	Aave_2212	0.049	0.0189788	0	1.48347e-27	0.0203697	0.0864897	9.53288e-16	?	APS58_4153
1170	Aave_3092	0.049	0.0382601	0.2	6.25792e-31	0.0203697	0.00204279	2.38803e-15	?	APS58_3901
1171	Aave_3192	0.049	0.0106704	0	1.46299e-31	0.0203697	0.00779827	1.80491e-17	?	APS58_3796
1172	Aave_3193	0.049	0.0385264	0.2	1.59752e-31	0.0203697	0.00289168	8.20844e-17	?	APS58_3795
1173	Aave_4110	0.049	0.0101234	0	2.61583e-33	0.0203697	2.73839e-10	3.25105e-17	?	?
1174	Aave_4211	0.049	0.00911485	0	5.6072e-28	0.0203681	1.11401e-06	5.61281e-21	?	APS58_1214
1175	Aave_0453	0.048	0.29112	0	0.999986	0.0203697	0.00383943	1	?	APS58_2307
1176	Aave_1294	0.048	0.0102901	0	3.95721e-28	0.0199483	0.000312543	8.97283e-16	no	APS58_3026
1177	Aave_1598	0.048	0.083819	0.4	9.04706e-33	0.0203697	0.120061	1.18464e-21	?	?
1178	Aave_2355	0.048	0.0151945	0	1.58194e-30	0.0203697	0.0392126	6.97057e-16	?	?
1179	Aave_2897	0.048	0.00911594	0	2.68565e-32	0.0203697	4.4204e-06	4.23983e-17	?	?
1180	Aave_2900	0.048	0.00925932	0	2.91974e-33	0.0203697	2.73932e-10	4.23277e-17	?	?
1181	Aave_3121	0.048	0.00967573	0	5.21611e-28	0.0199136	0.000138904	7.84183e-17	?	APS58_3869
1182	Aave_3868	0.048	0.149288	0	1.1839e-21	0.0203697	0.000796458	1	?	APS58_0906
1183	Aave_4107	0.048	0.00911594	0	4.79421e-32	0.0203697	4.42142e-06	9.39171e-17	?	?
1184	Aave_0064	0.047	0.00956782	0	3.37321e-31	0.0203697	0.000142177	3.97015e-16	?	APS58_1899
1185	Aave_0723	0.047	0.0138506	0	3.61453e-30	0.0203697	0.032881	6.0738e-15	?	?
1186	Aave_1206	0.047	0.0306938	0	8.33822e-28	0.0203697	0.137836	7.95962e-14	?	APS58_2921
1187	Aave_1297	0.047	0.00974035	0	4.22088e-27	0.0200491	0.00422315	5.23422e-15	?	APS58_3029
1188	Aave_2395	0.047	0.0378028	0.2	2.92953e-32	0.0203697	0.000867179	5.23005e-19	?	?
1189	Aave_0057	0.046	0.0158645	0	2.39251e-30	0.0203697	0.0468649	2.66562e-15	?	APS58_1891
1190	Aave_0256	0.046	0.00753517	0	2.67712e-28	0.0203657	3.88763e-05	3.2288e-17	?	APS58_2101
1191	Aave_0280	0.046	0.00983722	0	3.70065e-28	0.0203626	0.0030325	4.19972e-15	?	APS58_2125
1192	Aave_0441	0.046	0.0167445	0	1.28548e-31	0.0203697	0.0529752	3.08794e-17	?	APS58_2295
1193	Aave_0509	0.046	0.050623	0	6.17912e-21	0.0203697	0.28922	2.93662e-09	?	?
1194	Aave_1042	0.046	0.0087076	0	2.15815e-28	0.0203696	0.00116919	1.16585e-13	?	APS58_2751
1195	Aave_1791	0.046	0.0155702	0	1.17164e-32	0.0203697	0.0448215	1.37984e-22	?	?
1196	Aave_2240	0.046	0.0208897	0	7.36103e-28	0.0203682	0.106763	1.88742e-13	?	APS58_4181
1197	Aave_3115	0.046	0.0188676	0	4.69864e-26	0.0203684	0.0577211	3.36363e-11	?	APS58_3875
1198	Aave_3571	0.046	0.0075718	0	1.04109e-27	0.0203697	0.000282221	9.12802e-19	?	APS58_0613
1199	Aave_3870	0.046	0.00791216	0	1.8675e-28	0.0202066	0.0110985	6.59905e-14	?	APS58_0908
1200	Aave_4429	0.046	0.00844259	0	1.74602e-26	0.0203279	0.00644546	6.87896e-12	?	APS58_1435
1201	Aave_0285	0.045	0.14717	0	8.08952e-23	0.0203697	8.74792e-05	1	?	APS58_2131
1202	Aave_2178	0.045	0.0167864	0	3.95953e-27	0.0203697	0.0592664	1.49441e-15	?	APS58_4117
1203	Aave_2579	0.045	0.012442	0	5.29152e-27	0.0203697	0.0250999	2.63829e-11	?	APS58_4443
1204	Aave_2899	0.045	0.00897129	0	1.97715e-33	0.0203697	3.1432e-09	8.24368e-18	?	?
1205	Aave_4109	0.045	0.00897129	0	1.66266e-33	0.0203697	3.14235e-09	5.79083e-18	?	?
1206	Aave_4476	0.045	0.0143826	0	1.88249e-18	0.0203697	0.0473407	0.00128253	?	APS58_1486
1207	Aave_3104	0.044	0.00775984	0	2.63375e-27	0.0203194	0.0017284	1.57328e-14	?	APS58_3887
1208	Aave_3219	0.044	0.0101004	0	8.50688e-28	0.0203079	0.0120124	3.11959e-13	?	APS58_3768
1209	Aave_3642	0.044	0.0261563	0	1.26507e-27	0.0203697	0.118329	5.10658e-15	?	APS58_0681
1210	Aave_3685	0.044	0.0220791	0	1.59708e-26	0.0199451	0.0901807	5.98036e-12	no	APS58_0725
1211	Aave_3852	0.044	0.28985	0	1	0.0203697	2.26805e-06	1	?	APS58_0890
1212	Aave_3925	0.044	0.00928845	0	3.61597e-28	0.0203697	0.00120228	1.19999e-17	?	APS58_0963
1213	Aave_0694	0.043	0.00897133	0	1.94238e-29	0.0203697	2.33112e-07	1.82998e-15	?	APS58_2765
1214	Aave_0720	0.043	0.00897133	0	1.94238e-29	0.0203697	2.33112e-07	1.82998e-15	?	APS58_2765
1215	Aave_1073	0.043	0.00897133	0	1.94238e-29	0.0203697	2.33112e-07	1.82998e-15	?	APS58_2765
1216	Aave_1103	0.043	0.00897133	0	1.94238e-29	0.0203697	2.33112e-07	1.82998e-15	?	APS58_2765
1217	Aave_2135	0.043	0.00897133	0	1.94238e-29	0.0203697	2.33112e-07	1.82998e-15	?	APS58_2765
1218	Aave_2427	0.043	0.00897133	0	1.94238e-29	0.0203697	2.33112e-07	1.82998e-15	?	APS58_2765
1219	Aave_2812	0.043	0.0128315	0	2.67472e-27	0.0199478	0.0299603	1.53876e-14	?	APS58_4307
1220	Aave_2875	0.043	0.00897133	0	1.94238e-29	0.0203697	2.33112e-07	1.82998e-15	?	APS58_2765
1221	Aave_3113	0.043	0.00992352	0	2.03647e-27	0.0200169	0.00358208	1.39388e-14	?	APS58_3877
1222	Aave_3341	0.043	0.00897133	0	1.94238e-29	0.0203697	2.33112e-07	1.82998e-15	?	APS58_2765
1223	Aave_3660	0.043	0.00897133	0	1.94238e-29	0.0203697	2.33112e-07	1.82998e-15	?	APS58_2765
1224	Aave_3792	0.043	0.00897133	0	1.94238e-29	0.0203697	2.33112e-07	1.82998e-15	?	APS58_2765
1225	Aave_3806	0.043	0.0210287	0	2.04884e-27	0.0203575	0.082758	7.96141e-13	?	APS58_0844
1226	Aave_0523	0.042	0.00936405	0	9.41829e-27	0.0203697	0.00172722	1.25993e-11	?	?
1227	Aave_0848	0.042	0.00936405	0	9.41829e-27	0.0203697	0.00172722	1.25993e-11	?	?
1228	Aave_2276	0.042	0.00894494	0	6.02627e-27	0.0199384	0.00799834	1.34818e-12	no	APS58_4217
1229	Aave_2439	0.042	0.0158566	0	2.98381e-27	0.0201182	0.046505	8.82654e-13	?	APS58_0134
1230	Aave_2511	0.042	0.01321	0	4.83388e-27	0.0203697	0.0324326	6.33343e-12	?	APS58_0058
1231	Aave_2512	0.042	0.155621	0	1.26201e-23	0.0199415	0.0549442	1	no	APS58_0057
1232	Aave_2773	0.042	0.0086833	0	1.8747e-29	0.0203697	2.30072e-07	1.97546e-15	?	APS58_2765
1233	Aave_2960	0.042	0.00926941	0	8.13142e-28	0.0203697	7.00299e-05	8.22872e-19	?	APS58_4039
1234	Aave_3362	0.042	0.024238	0	1.14112e-27	0.0203697	0.124009	1.06338e-12	?	APS58_3622
1235	Aave_3460	0.042	0.289107	0	0.999992	0.0199501	5.81196e-06	1	no	APS58_0076
1236	Aave_3763	0.042	0.0086833	0	1.8747e-29	0.0203697	2.30072e-07	1.97546e-15	?	APS58_2765
1237	Aave_3789	0.042	0.00936405	0	9.41829e-27	0.0203697	0.00172722	1.25993e-11	?	?
1238	Aave_3871	0.042	0.00582051	0	1.2751e-28	0.0203697	0.000121652	5.40257e-15	?	APS58_0909
1239	Aave_4357	0.042	0.0086833	0	1.8747e-29	0.0203697	2.30072e-07	1.97546e-15	?	APS58_2765
1240	Aave_1359	0.041	0.0163041	0	1.35357e-26	0.0199285	0.048125	3.71231e-11	?	APS58_3094
1241	Aave_1577	0.041	0.0246011	0	5.10466e-27	0.0203697	0.11353	1.46388e-12	?	APS58_3319
1242	Aave_1866	0.041	0.00796913	0	2.21684e-32	0.0203697	4.11829e-05	1.18808e-17	?	APS58_3551
1243	Aave_2319	0.041	0.0122747	0	5.88256e-27	0.0203286	0.0370529	5.03353e-12	?	APS58_4263
1244	Aave_2529	0.041	0.00809612	0	1.43649e-28	0.0199746	6.94408e-06	6.00059e-20	?	APS58_0031
1245	Aave_3222	0.041	0.0230964	0	2.12737e-27	0.0203697	0.0990818	4.87299e-13	?	APS58_3765
1246	Aave_0154	0.04	0.0283134	0	8.37314e-20	0.0203696	0.141737	0.000593244	?	APS58_1997
1247	Aave_0475	0.04	0.0324827	0	6.24611e-20	0.0203695	0.167942	0.000328538	?	APS58_2332
1248	Aave_0971	0.04	0.14615	0	1.2114e-23	0.0203697	1.70974e-06	1	?	APS58_2677
1249	Aave_2583	0.04	0.0369816	0.2	3.3925e-28	0.0203608	0.000189765	6.5033e-16	?	APS58_4439
1250	Aave_2682	0.04	0.0231535	0	2.38671e-27	0.0203623	0.114499	1.82809e-12	?	?
1251	Aave_2689	0.04	0.0177783	0	1.17669e-26	0.0203696	0.057154	2.02805e-12	?	?
1252	Aave_3331	0.04	0.0168123	0	2.27042e-27	0.0203697	0.0774461	7.35242e-13	?	APS58_3655
1253	Aave_3565	0.04	0.0092855	0	8.74564e-29	0.019953	0.000323945	2.96669e-16	?	APS58_0607
1254	Aave_0860	0.039	0.0149314	0	4.73211e-27	0.0203697	0.0473856	2.35643e-12	?	APS58_2560
1255	Aave_2889	0.039	0.175814	0.2	6.79883e-26	0.0203697	0.00265328	1	?	?
1256	Aave_3794	0.039	0.0104355	0	2.1688e-28	0.0203697	0.00116698	8.60965e-15	?	APS58_0830
1257	Aave_4098	0.039	0.175814	0.2	6.79883e-26	0.0203697	0.00265328	1	?	?
1258	Aave_4698	0.039	0.0109912	0	5.43271e-28	0.0201083	0.0117482	1.49129e-14	?	APS58_1728
1259	Aave_0231	0.038	0.0078198	0	1.09086e-28	0.0203693	5.31014e-06	1.1845e-18	?	APS58_2075
1260	Aave_1383	0.038	0.0248795	0	1.2304e-28	0.0203697	0.128463	2.51344e-13	?	APS58_3119
1261	Aave_1517	0.038	0.00796323	0	1.49521e-29	0.0203697	2.33435e-07	1.35956e-15	?	APS58_2765
1262	Aave_1760	0.038	0.00753137	0	2.72859e-32	0.0203697	1.45406e-06	2.55399e-16	?	?
1263	Aave_1907	0.038	0.00796323	0	1.49521e-29	0.0203697	2.33435e-07	1.35956e-15	?	APS58_2765
1264	Aave_4324	0.038	0.00769192	0	2.15561e-27	0.0203697	0.00811634	1.3373e-14	?	APS58_1326
1265	Aave_1159	0.037	0.0153233	0	4.24541e-27	0.0202929	0.0473209	6.40898e-13	?	APS58_2872
1266	Aave_2123	0.037	0.00738773	0	1.99752e-26	0.0203697	4.05366e-06	2.68772e-42	?	?
1267	Aave_2343	0.037	0.00753137	0	4.08627e-32	0.0203697	1.45512e-06	5.69297e-16	?	?
1268	Aave_2644	0.037	0.00750854	0	6.60516e-29	0.0199415	1.59304e-05	4.41903e-18	no	APS58_4379
1269	Aave_3798	0.037	0.00753119	0	1.38565e-29	0.0203697	2.38636e-07	1.36245e-15	?	APS58_2765
1270	Aave_4010	0.037	0.00612507	0	1.00119e-28	0.0200568	9.86589e-05	1.07339e-16	?	APS58_1048
1271	Aave_4465	0.037	0.0130057	0	3.3413e-28	0.0203697	0.0290142	3.87077e-14	?	APS58_1476
1272	Aave_4615	0.037	0.00747571	0	3.43531e-29	0.0203697	0.00361496	1.35425e-13	?	APS58_1638
1273	Aave_4662	0.037	0.147382	0	8.60925e-15	0.0203697	0.00755845	1	?	APS58_1691
1274	Aave_0066	0.036	0.145573	0	1.72974e-24	0.0203697	1.70699e-06	1	?	APS58_1901
1275	Aave_1066	0.036	0.0113751	0	6.07064e-27	0.0200526	0.0255649	3.47705e-12	?	APS58_2777
1276	Aave_2554	0.036	0.00605509	0	1.21607e-28	0.0203669	0.00175811	1.56352e-14	?	APS58_0007
1277	Aave_2589	0.036	0.00724198	0	2.80261e-27	0.0202647	0.00128438	1.2953e-13	?	APS58_4433
1278	Aave_0392	0.035	0.154262	0	1.73005e-24	0.020127	0.0580053	1	?	APS58_2244
1279	Aave_0897	0.035	0.00996686	0	3.10328e-19	0.0203697	0.0225992	0.000325971	?	APS58_2599
1280	Aave_0675	0.034	0.0121747	0	4.88979e-29	0.0201889	0.0317455	6.25846e-16	?	?
1281	Aave_2197	0.034	0.0163362	0	2.1583e-28	0.0203688	0.0581426	9.30172e-15	?	APS58_4136
1282	Aave_2246	0.034	0.006286	0	8.70962e-29	0.0199446	0.000518465	2.46772e-15	?	APS58_4187
1283	Aave_4459	0.034	0.0114962	0	3.13915e-27	0.0203694	0.0255333	1.22739e-12	?	APS58_1468
1284	Aave_4518	0.034	0.00753839	0	5.57928e-29	0.0203697	5.02206e-05	1.35402e-18	?	APS58_1526
1285	Aave_0646	0.033	0.0363646	0	7.53232e-20	0.0203679	0.193094	0.000128667	?	APS58_2407
1286	Aave_0740	0.033	0.0184131	0	7.68899e-28	0.0203694	0.0855624	7.99197e-13	?	APS58_2436
1287	Aave_2772	0.033	0.009403	0	2.64009e-27	0.0200272	0.0149399	1.35036e-12	?	?
1288	Aave_3482	0.033	0.0213019	0	4.79473e-28	0.0202747	0.102886	6.44038e-13	?	APS58_0522
1289	Aave_3909	0.033	0.00919468	0	2.81029e-28	0.0203032	0.0327367	8.8202e-15	?	APS58_0947
1290	Aave_4220	0.033	0.00665308	0	6.99654e-30	0.020324	3.05328e-05	7.86856e-20	?	?
1291	Aave_0082	0.032	0.00788224	0	6.34505e-28	0.0203124	0.00659781	2.384e-13	?	APS58_1917
1292	Aave_0546	0.032	0.0135826	0	3.60072e-28	0.0203697	0.0430201	1.01839e-16	?	?
1293	Aave_0591	0.032	0.0133325	0	8.87723e-28	0.0203697	0.0562835	5.42745e-15	?	APS58_2351
1294	Aave_0802	0.032	0.0066706	0	3.36205e-29	0.0203697	2.45258e-05	1.30272e-13	?	APS58_2504
1295	Aave_1256	0.032	0.00740895	0	4.16038e-27	0.019952	0.00329611	8.8221e-14	?	APS58_2986
1296	Aave_2078	0.032	0.148544	0	3.08197e-27	0.0203697	0.0146271	1	?	APS58_0249
1297	Aave_2095	0.032	0.0151393	0	3.75168e-28	0.0203686	0.0668322	8.36367e-14	?	APS58_0232
1298	Aave_4225	0.032	0.00480593	0	1.93076e-28	0.0203697	0.00207667	1.5668e-13	?	APS58_1222
1299	Aave_4743	0.032	0.00827238	0	2.17649e-27	0.0203697	0.00214693	3.12986e-17	?	APS58_1777
1300	Aave_2318	0.031	0.0205312	0	1.0497e-27	0.0203227	0.0994006	4.97207e-13	?	APS58_4262
1301	Aave_3438	0.031	0.00906433	0	4.76851e-27	0.0203697	0.012646	2.42031e-13	?	APS58_0478
1302	Aave_4651	0.031	0.143594	0	4.93805e-26	0.0203697	0.00125814	1	?	APS58_1679
1303	Aave_0444	0.03	0.00936054	0	7.59784e-28	0.0203697	0.0217028	2.60225e-12	?	APS58_2298
1304	Aave_0795	0.03	0.0142163	0	3.96743e-28	0.0203695	0.0494204	5.53137e-13	?	APS58_2497
1305	Aave_1207	0.03	0.0209057	0	3.67373e-28	0.0203697	0.0998699	1.58661e-13	?	APS58_2922
1306	Aave_1917	0.03	0.0084839	0	1.33391e-27	0.0203666	0.0156242	7.99958e-15	?	APS58_0415
1307	Aave_2986	0.03	0.00748733	0	2.30404e-28	0.0201474	0.000311011	3.71855e-16	?	APS58_4015
1308	Aave_3832	0.03	0.00727343	0	5.17679e-28	0.020319	0.000351969	7.6598e-15	?	APS58_0870
1309	Aave_4052	0.03	0.148152	0	1.67844e-10	0.0199437	0.0250756	1	no	APS58_1096
1310	Aave_4253	0.03	0.00481846	0	2.47549e-28	0.0203694	0.00116445	2.61521e-14	?	APS58_1254
1311	Aave_0927	0.029	0.0145404	0	2.9544e-28	0.0203669	0.0596784	4.20022e-13	?	APS58_2630
1312	Aave_1286	0.029	0.0073325	0	3.16964e-27	0.020259	0.0129288	9.765e-13	?	APS58_3018
1313	Aave_1869	0.029	0.00667085	0	1.19371e-27	0.0199178	0.00126265	8.74895e-15	?	APS58_3554
1314	Aave_3573	0.029	0.0074555	0	5.70822e-28	0.0203697	0.000474691	2.23732e-17	?	APS58_0615
1315	Aave_3757	0.029	0.00551118	0	3.01736e-30	0.0200667	0.000808934	9.4503e-21	?	APS58_0797
1316	Aave_4227	0.029	0.174998	0	5.32164e-16	0.0199451	0.202622	0.999859	no	APS58_1224
1317	Aave_4372	0.029	0.0102599	0	3.68431e-27	0.0203696	0.0159479	3.86678e-13	?	APS58_1373
1318	Aave_4622	0.029	0.0167817	0	2.36142e-28	0.0203697	0.0672337	4.54742e-15	?	APS58_1646
1319	Aave_2446	0.028	0.0101586	0	5.5085e-28	0.0203697	0.0242444	2.04707e-15	?	APS58_0127
1320	Aave_2670	0.028	0.0105226	0	1.2582e-28	0.0203279	0.0328889	4.35844e-14	?	APS58_4353
1321	Aave_2834	0.028	0.00745937	0	1.48989e-27	0.0203679	0.00650645	1.26008e-13	?	APS58_4285
1322	Aave_4218	0.028	0.012799	0	2.74282e-28	0.0203585	0.0416103	8.61283e-15	?	?
1323	Aave_0793	0.027	0.0157432	0	1.52163e-28	0.0203697	0.0780227	3.06092e-14	?	APS58_2495
1324	Aave_1535	0.027	0.0191137	0	5.85836e-29	0.0203654	0.101439	9.37386e-14	?	APS58_3276
1325	Aave_3530	0.027	0.0118547	0	8.52224e-27	0.0203697	0.0380217	2.68302e-12	?	APS58_0572
1326	Aave_4362	0.027	0.0124232	0	3.78883e-27	0.0202853	0.0482047	8.7406e-13	?	APS58_1362
1327	Aave_4390	0.027	0.0235736	0	1.34935e-27	0.0203697	0.125395	4.17869e-12	?	APS58_1396
1328	Aave_4488	0.027	0.0153214	0	5.98904e-28	0.0203697	0.069094	1.15416e-13	?	APS58_1498
1329	Aave_1899	0.026	0.00656634	0	3.56396e-28	0.0202502	0.000633058	3.21049e-15	?	APS58_0434
1330	Aave_3314	0.026	0.0240415	0	2.59657e-27	0.0203696	0.124644	2.7356e-11	?	APS58_3673
1331	Aave_3478	0.026	0.143557	0	1.0717e-25	0.0203697	1.51226e-09	1	?	APS58_0521
1332	Aave_0109	0.025	0.00650751	0	5.99995e-28	0.0203183	0.00603562	6.28518e-14	?	APS58_1948
1333	Aave_0774	0.025	0.00560317	0	2.94154e-29	0.0203697	0.000612516	4.64848e-15	?	APS58_2477
1334	Aave_1230	0.025	0.00846964	0	1.13277e-29	0.0199462	0.022677	9.19378e-18	no	APS58_2947
1335	Aave_1655	0.025	0.145545	0	4.12338e-15	0.0203697	0.00780341	1	?	APS58_3352
1336	Aave_2803	0.025	0.00586196	0	1.72225e-27	0.0202818	0.00265445	9.65406e-14	?	APS58_4316
1337	Aave_4123	0.025	0.0125218	0	3.21772e-27	0.0203697	0.0486537	1.79983e-12	?	?
1338	Aave_4274	0.025	0.146209	0	1.23992e-22	0.0203697	0.0144115	1	?	APS58_1275
1339	Aave_4742	0.025	0.0193724	0	1.06451e-27	0.0203472	0.0902862	3.96459e-12	?	APS58_1775
1340	Aave_0075	0.024	0.0172414	0	1.5969e-28	0.0203568	0.0914616	7.87079e-14	?	APS58_1910
1341	Aave_0206	0.024	0.172066	0	1.50325e-15	0.0203697	0.190958	1	?	APS58_2049
1342	Aave_0501	0.024	0.00750852	0	2.60113e-27	0.0203683	0.0118465	1.86531e-12	?	?
1343	Aave_1364	0.024	0.00413677	0	4.73876e-28	0.0199682	0.000531331	1.17098e-15	?	APS58_3099
1344	Aave_1564	0.024	0.0869654	0.4	3.30434e-28	0.0203697	0.148909	4.41171e-13	?	APS58_3306
1345	Aave_1841	0.024	0.00719388	0	1.24978e-26	0.0203697	0.00165801	7.35252e-23	?	APS58_3517
1346	Aave_2209	0.024	0.0211827	0	5.4035e-28	0.0203591	0.113823	1.02826e-12	?	APS58_4149
1347	Aave_3032	0.024	0.00553119	0	4.48827e-28	0.0202618	0.00141302	3.89901e-15	?	APS58_3965
1348	Aave_3343	0.024	0.00607574	0	2.85196e-28	0.0203697	0.000893917	3.36763e-13	?	APS58_3641
1349	Aave_4356	0.024	0.00864611	0	2.3588e-26	0.0201112	0.0194563	2.945e-12	?	APS58_1357
1350	Aave_4454	0.024	0.174176	0.2	2.45821e-24	0.0203697	0.000278824	1	?	APS58_1463
1351	Aave_0410	0.023	0.00817244	0	2.01994e-28	0.0200697	0.0212801	9.40684e-14	?	APS58_2264
1352	Aave_0528	0.023	0.0219289	0	4.56434e-28	0.0203697	0.123975	9.67642e-14	?	?
1353	Aave_0908	0.023	0.0111249	0	3.89083e-28	0.020191	0.0414496	2.05038e-13	?	APS58_2610
1354	Aave_1136	0.023	0.00734792	0	5.60425e-28	0.0203696	0.0127277	2.71104e-13	?	APS58_2847
1355	Aave_1802	0.023	0.0143221	0	9.71464e-28	0.0203696	0.0591547	4.37851e-13	?	APS58_3477
1356	Aave_2637	0.023	0.0039083	0	1.49594e-29	0.0199458	5.04748e-06	1.55826e-14	no	APS58_4386
1357	Aave_3866	0.023	0.00606734	0	6.19768e-30	0.0202678	0.00611943	5.57657e-16	?	APS58_0904
1358	Aave_0832	0.022	0.0169872	0	4.42179e-28	0.0203559	0.0826994	5.38858e-13	?	APS58_2534
1359	Aave_1561	0.022	0.0221894	0	1.68025e-28	0.0203697	0.119784	6.33436e-14	?	APS58_3302
1360	Aave_3404	0.022	0.00610598	0	6.86673e-28	0.0203697	0.00710392	1.22089e-12	?	APS58_3576
1361	Aave_4015	0.022	0.0149489	0	6.3554e-28	0.0203694	0.0595078	7.10236e-13	?	APS58_1053
1362	Aave_4501	0.022	0.154735	0	3.20057e-29	0.0203697	0.0666194	0.999998	?	APS58_1510
1363	Aave_4519	0.022	0.0150261	0	2.76856e-28	0.0201054	0.0767733	2.77007e-13	?	APS58_1527
1364	Aave_1544	0.021	0.142785	0	3.87516e-17	0.0203697	0.00163763	1	?	APS58_3285
1365	Aave_1816	0.021	0.146697	0	4.73074e-28	0.0203697	0.0178055	1	?	APS58_3491
1366	Aave_3028	0.021	0.00530166	0	1.36151e-28	0.0203692	0.00152001	3.3769e-15	?	APS58_3969
1367	Aave_3151	0.021	0.00783061	0	1.39473e-27	0.0199343	0.0152717	1.00339e-12	?	APS58_3836
1368	Aave_3255	0.021	0.0052193	0	9.92671e-29	0.0199451	0.000110226	5.30372e-16	no	APS58_3733
1369	Aave_3494	0.021	0.0117537	0	5.92891e-28	0.020227	0.0487171	4.16076e-15	?	APS58_0534
1370	Aave_3800	0.021	0.0279289	0	1.51703e-29	0.0203697	0.145638	4.24215e-15	?	APS58_0838
1371	Aave_1190	0.02	0.0233468	0	2.65651e-28	0.0203697	0.13282	3.41653e-13	?	APS58_2905
1372	Aave_1852	0.02	0.00806827	0	1.85149e-27	0.0203697	0.0177296	1.6663e-12	?	APS58_3531
1373	Aave_1922	0.02	0.0190116	0	3.97139e-28	0.0203697	0.0947177	3.47037e-13	?	APS58_0410
1374	Aave_1974	0.02	0.00744595	0	1.42245e-28	0.0203618	0.0264302	1.82019e-14	?	APS58_0359
1375	Aave_2036	0.02	0.157476	0	2.68288e-15	0.0203697	0.0896511	1	?	APS58_0291
1376	Aave_4081	0.02	0.0542671	0.2	4.05821e-29	0.0203697	0.147192	2.00161e-17	?	APS58_1125
1377	Aave_4610	0.02	0.188181	0	2.25086e-15	0.0203697	0.306859	1	?	APS58_1632
1378	Aave_4772	0.02	0.00807622	0	5.60458e-28	0.0201729	0.0183304	2.06005e-13	?	APS58_1807
1379	Aave_0049	0.019	0.00840086	0	2.69227e-27	0.0199515	0.0331851	3.46205e-12	no	APS58_1883
1380	Aave_0329	0.019	0.00812387	0	3.60594e-29	0.020327	0.025235	1.9429e-17	?	APS58_2176
1381	Aave_0788	0.019	0.0235593	0	9.8843e-28	0.0203697	0.128296	9.92343e-16	?	APS58_2491
1382	Aave_3489	0.019	0.0235536	0	1.4729e-28	0.0203697	0.135256	4.0359e-14	?	APS58_0529
1383	Aave_3556	0.019	0.0221504	0	1.22327e-28	0.0203696	0.120513	2.27813e-13	?	APS58_0598
1384	Aave_0743	0.018	0.0155176	0	4.2999e-28	0.0201325	0.0741121	6.10831e-14	?	APS58_2439
1385	Aave_1388	0.018	0.0850635	0.4	4.14045e-28	0.0203697	0.155703	2.2903e-13	?	APS58_3124
1386	Aave_1920	0.018	0.0218221	0	3.12282e-28	0.0203697	0.122233	9.81303e-14	?	APS58_0412
1387	Aave_1945	0.018	0.00865839	0	8.13812e-28	0.0203626	0.0248472	4.08317e-13	?	APS58_0387
1388	Aave_3704	0.018	0.025543	0	4.82687e-29	0.0203697	0.13707	6.05705e-15	?	APS58_0744
1389	Aave_4391	0.018	0.0230778	0	3.41723e-28	0.0203697	0.133953	1.16045e-13	?	APS58_1397
1390	Aave_0489	0.017	0.00522745	0	4.01806e-28	0.0203697	3.56974e-06	6.74628e-19	?	?
1391	Aave_0516	0.017	0.00719445	0	1.51054e-27	0.0202296	0.0140515	2.86597e-13	?	?
1392	Aave_0725	0.017	0.143793	0	9.84274e-26	0.0203697	0.00164074	1	?	?
1393	Aave_0881	0.017	0.00369381	0	1.54331e-29	0.0201261	2.78951e-05	5.28696e-21	?	APS58_2582
1394	Aave_1626	0.017	0.0263937	0	1.07965e-28	0.0203697	0.141977	3.00589e-14	?	?
1395	Aave_2533	0.017	0.00695135	0	1.36611e-27	0.0203697	0.00897396	8.78969e-16	?	APS58_0028
1396	Aave_2551	0.017	0.00435598	0	4.76822e-28	0.0203651	0.000964924	6.56192e-16	?	APS58_0010
1397	Aave_2733	0.017	0.00439798	0	7.85968e-29	0.0203697	0.000243925	2.24991e-14	?	?
1398	Aave_2777	0.017	0.0180282	0	3.19086e-28	0.0202879	0.0981172	1.35166e-13	?	?
1399	Aave_3267	0.017	0.00500518	0	1.92271e-19	0.0201237	0.000135219	5.32021e-06	?	APS58_3722
1400	Aave_3273	0.017	0.0259917	0	6.92766e-30	0.0203697	0.150186	1.63908e-18	?	APS58_3716
1401	Aave_3308	0.017	0.0175231	0	3.42347e-28	0.0203697	0.088382	6.55705e-16	?	APS58_3679
1402	Aave_3411	0.017	0.00801055	0	7.35901e-28	0.0203641	0.0193443	4.95432e-13	?	APS58_3569
1403	Aave_3956	0.017	0.00442202	0	2.38536e-28	0.0203088	0.00458074	7.87626e-14	?	APS58_0995
1404	Aave_4590	0.017	0.00599661	0	1.62263e-27	0.0201862	0.00285337	6.87515e-15	?	APS58_1612
1405	Aave_4672	0.017	0.0179398	0	1.59869e-28	0.0203692	0.0882769	2.08679e-13	?	APS58_1701
1406	Aave_0034	0.016	0.0047949	0	2.96382e-30	0.0203697	2.94396e-08	7.19962e-31	?	APS58_1868
1407	Aave_0767	0.016	0.00479489	0	1.2698e-30	0.0203697	5.5529e-09	9.33792e-32	?	APS58_2470
1408	Aave_1004	0.016	0.00385298	0	1.07852e-28	0.020163	3.23523e-05	4.68087e-18	?	APS58_2710
1409	Aave_1027	0.016	0.0194019	0	1.63101e-28	0.020362	0.105449	1.10365e-13	?	?
1410	Aave_1628	0.016	0.00465088	0	1.02784e-38	0.0203697	3.25244e-25	5.50436e-25	?	?
1411	Aave_1649	0.016	0.0060657	0	1.95652e-28	0.0200947	0.00358345	2.0612e-15	?	APS58_3346
1412	Aave_3548	0.016	0.143265	0	2.60013e-20	0.0199417	0.000143389	1	no	APS58_0590
1413	Aave_3655	0.016	0.00609974	0	3.68521e-20	0.0199461	0.00519799	2.4164e-05	no	APS58_0694
1414	Aave_3665	0.016	0.00482745	0	2.02662e-28	0.0201481	0.00383965	3.18591e-14	?	APS58_0704
1415	Aave_3691	0.016	0.0566626	0.2	2.52278e-28	0.0203697	0.154825	4.17645e-13	?	APS58_0731
1416	Aave_4790	0.016	0.0207944	0	4.72156e-28	0.0203609	0.114122	6.3445e-13	?	APS58_1825
1417	Aave_0141	0.015	0.00409529	0	1.57458e-29	0.0200583	2.21711e-07	7.37784e-26	?	APS58_1984
1418	Aave_0511	0.015	0.0238473	0	2.54966e-29	0.0203697	0.139296	1.09031e-15	?	?
1419	Aave_0513	0.015	0.0045455	0	4.71938e-28	0.0203697	0.00626827	7.4567e-13	?	APS58_0042
1420	Aave_0520	0.015	0.0045455	0	4.71938e-28	0.0203697	0.00626827	7.4567e-13	?	APS58_0042
1421	Aave_0524	0.015	0.0199545	0	2.05765e-28	0.0203693	0.112266	7.23674e-15	?	?
1422	Aave_0692	0.015	0.0045455	0	4.71938e-28	0.0203697	0.00626827	7.4567e-13	?	APS58_0042
1423	Aave_0703	0.015	0.0045455	0	4.71938e-28	0.0203697	0.00626827	7.4567e-13	?	APS58_0042
1424	Aave_0705	0.015	0.0045455	0	4.71938e-28	0.0203697	0.00626827	7.4567e-13	?	APS58_0042
1425	Aave_0709	0.015	0.0045455	0	4.71938e-28	0.0203697	0.00626827	7.4567e-13	?	APS58_0042
1426	Aave_1317	0.015	0.00366337	0	7.36378e-29	0.0203697	0.00114294	6.97489e-15	?	APS58_3050
1427	Aave_1525	0.015	0.0218512	0	1.6921e-28	0.0203692	0.119437	8.85311e-15	?	APS58_3266
1428	Aave_1538	0.015	0.00393641	0	9.57936e-29	0.0203692	4.00073e-05	2.82823e-18	?	APS58_3279
1429	Aave_1612	0.015	0.00551862	0	4.3452e-30	0.0199561	0.0061591	5.22095e-17	?	?
1430	Aave_2153	0.015	0.00556111	0	1.81198e-27	0.0200511	0.015198	1.30269e-13	?	APS58_0180
1431	Aave_2397	0.015	0.0045455	0	4.71938e-28	0.0203697	0.00626827	7.4567e-13	?	APS58_0042
1432	Aave_2401	0.015	0.0045455	0	4.71938e-28	0.0203697	0.00626827	7.4567e-13	?	APS58_0042
1433	Aave_2522	0.015	0.0235818	0	9.16572e-30	0.0203697	0.137452	1.66205e-15	?	APS58_0038
1434	Aave_3096	0.015	0.00526087	0	5.97089e-30	0.0203697	0.000235631	2.3531e-19	?	APS58_3897
1435	Aave_3168	0.015	0.011501	0	3.42804e-28	0.0200338	0.04449	1.22477e-14	?	APS58_3818
1436	Aave_3188	0.015	0.0045455	0	4.71938e-28	0.0203697	0.00626827	7.4567e-13	?	APS58_0042
1437	Aave_3354	0.015	0.0045455	0	4.71938e-28	0.0203697	0.00626827	7.4567e-13	?	APS58_0042
1438	Aave_3657	0.015	0.00504274	0	6.06717e-31	0.0203269	0.00184036	9.33384e-19	?	APS58_0696
1439	Aave_3712	0.015	0.00407622	0	5.0164e-30	0.0203697	9.72404e-06	3.42683e-16	?	APS58_0752
1440	Aave_3797	0.015	0.0051067	0	6.09009e-29	0.0203697	0.0041651	2.92907e-13	?	?
1441	Aave_3994	0.015	0.00552217	0	1.80572e-27	0.0202139	0.00848282	1.3709e-13	?	APS58_1031
1442	Aave_4117	0.015	0.0045455	0	4.71938e-28	0.0203697	0.00626827	7.4567e-13	?	APS58_0042
1443	Aave_4191	0.015	0.00418472	0	6.62652e-31	0.0202841	1.66458e-06	1.64924e-25	?	APS58_1189
1444	Aave_4215	0.015	0.0183647	0	1.74364e-28	0.0203399	0.0923088	2.51815e-13	?	?
1445	Aave_4587	0.015	0.0167842	0	1.47983e-29	0.0203694	0.0852519	7.17354e-15	?	APS58_1609
1446	Aave_4660	0.015	0.207905	0	1.67855e-15	0.0203697	0.445818	1	?	APS58_1689
1447	Aave_4788	0.015	0.0039192	0	1.31302e-28	0.0203406	6.37441e-07	2.02539e-23	?	APS58_1823
1448	Aave_0567	0.014	0.0173838	0	5.92808e-28	0.0203697	0.0914144	6.86569e-13	?	?
1449	Aave_0950	0.014	0.0197923	0	1.35913e-29	0.0202725	0.104409	1.1497e-15	?	APS58_2654
1450	Aave_1995	0.014	0.00584616	0	6.68321e-28	0.0203697	0.00629979	2.55946e-16	?	APS58_0332
1451	Aave_2184	0.014	0.00533828	0	1.3551e-29	0.0203602	0.0037997	2.22549e-15	?	APS58_4123
1452	Aave_2410	0.014	0.0209122	0	2.03267e-28	0.0203697	0.113915	4.28735e-13	?	?
1453	Aave_3376	0.014	0.00880785	0	9.0436e-29	0.020328	0.0369815	9.12575e-14	?	APS58_3608
1454	Aave_3554	0.014	0.0162871	0	2.32366e-28	0.0203654	0.0858109	2.60974e-13	?	APS58_0596
1455	Aave_3699	0.014	0.143833	0	3.0793e-10	0.0199417	0.00609172	1	no	APS58_0740
1456	Aave_3808	0.014	0.0165616	0	8.58924e-28	0.0203575	0.0827391	3.30614e-13	?	APS58_0846
1457	Aave_4157	0.014	0.0170569	0	4.77558e-28	0.0202162	0.0935708	1.44673e-14	?	APS58_1156
1458	Aave_4219	0.014	0.00446836	0	4.23759e-29	0.0201656	0.000298103	1.01402e-16	?	?
1459	Aave_4418	0.014	0.0221184	0	2.93943e-28	0.0203697	0.12329	6.83185e-13	?	APS58_1424
1460	Aave_4583	0.014	0.00599284	0	1.6821e-28	0.0200084	0.0113113	8.44075e-14	?	APS58_1604
1461	Aave_4690	0.014	0.0334246	0.2	5.91866e-30	0.020436	0.000279583	4.32059e-19	?	APS58_1720
1462	Aave_0017	0.013	0.0120009	0	1.30411e-27	0.0203697	0.0560372	3.19377e-14	?	APS58_1851
1463	Aave_1096	0.013	0.00533646	0	3.45062e-28	0.0203529	0.00580735	1.33966e-13	?	APS58_2806
1464	Aave_1751	0.013	0.0206078	0	1.83467e-28	0.0203694	0.115802	2.58104e-13	?	?
1465	Aave_2179	0.013	0.00576562	0	2.06452e-29	0.0201661	0.000304548	2.86204e-17	?	APS58_4118
1466	Aave_2450	0.013	0.00855978	0	2.26933e-28	0.0203697	0.0291426	2.58685e-18	?	APS58_0121
1467	Aave_2697	0.013	0.0195935	0	1.93112e-27	0.0203697	0.107758	2.40996e-12	?	?
1468	Aave_3305	0.013	0.143319	0	2.43188e-10	0.0203689	0.000351365	1	?	APS58_3682
1469	Aave_3344	0.013	0.0214607	0	2.9574e-29	0.0203696	0.119724	2.38953e-15	?	APS58_3642
1470	Aave_3729	0.013	0.143846	0	2.06462e-16	0.0203697	3.95404e-06	1	?	APS58_0767
1471	Aave_3937	0.013	0.00380529	0	4.65187e-30	0.0203215	0.000262942	2.51804e-19	?	APS58_0975
1472	Aave_4004	0.013	0.0041183	0	1.9668e-29	0.0203697	0.000301856	3.35194e-15	?	APS58_1042
1473	Aave_4076	0.013	0.0232371	0	3.54441e-28	0.0203697	0.134059	6.44074e-13	?	APS58_1120
1474	Aave_4239	0.013	0.00335866	0	8.96908e-29	0.0203697	2.71291e-05	2.7626e-13	?	APS58_1237
1475	Aave_4318	0.013	0.00513173	0	1.86541e-28	0.0203697	0.00433894	6.12146e-13	?	APS58_1320
1476	Aave_4349	0.013	0.00330038	0	7.82235e-32	0.0201494	0.000232218	6.65248e-23	?	APS58_1350
1477	Aave_4639	0.013	0.0228817	0	2.99213e-28	0.0203697	0.129591	1.7074e-15	?	APS58_1665
1478	Aave_4704	0.013	0.0120525	0	2.14317e-27	0.0202935	0.0566077	1.16143e-12	?	APS58_1734
1479	Aave_0569	0.012	0.0219424	0	9.88719e-29	0.0203697	0.127068	2.78648e-14	?	?
1480	Aave_1018	0.012	0.192959	0	5.11125e-18	0.0203697	0.394392	0.944564	?	APS58_2724
1481	Aave_1357	0.012	0.0171963	0	1.03937e-29	0.0202053	0.0955695	4.70728e-17	?	APS58_3092
1482	Aave_1592	0.012	0.019297	0	2.19212e-28	0.0202402	0.108059	8.57889e-14	?	APS58_3334
1483	Aave_2069	0.012	0.023109	0	5.52696e-29	0.0203697	0.135169	6.11579e-15	?	APS58_0258
1484	Aave_2234	0.012	0.0182308	0	3.97237e-27	0.0203697	0.100296	6.94042e-13	?	APS58_4175
1485	Aave_2259	0.012	0.165702	0	3.31385e-15	0.0203697	0.154771	1	?	APS58_4200
1486	Aave_2377	0.012	0.0163422	0	1.48555e-29	0.0203673	0.0861887	6.37005e-15	?	?
1487	Aave_2474	0.012	0.00497642	0	2.97833e-28	0.0199454	0.00442285	1.54663e-15	?	APS58_0096
1488	Aave_2480	0.012	0.00450652	0	3.28456e-29	0.0203686	5.05503e-07	4.02265e-23	?	APS58_0090
1489	Aave_2493	0.012	0.0173371	0	2.29585e-27	0.0203697	0.0930903	2.05288e-13	?	?
1490	Aave_2706	0.012	0.00379326	0	1.19893e-30	0.0203697	4.48743e-05	2.53247e-15	?	?
1491	Aave_2878	0.012	0.0168657	0	2.8365e-28	0.0203697	0.0898168	3.78029e-14	?	APS58_4068
1492	Aave_2940	0.012	0.00379326	0	1.19893e-30	0.0203697	4.48743e-05	2.53247e-15	?	?
1493	Aave_3038	0.012	0.01432	0	1.09482e-28	0.0203015	0.0723301	1.76992e-13	?	APS58_3959
1494	Aave_3310	0.012	0.0207025	0	8.9484e-28	0.0203697	0.117459	7.37575e-13	?	APS58_3677
1495	Aave_3582	0.012	0.00396178	0	1.15009e-27	0.0200465	0.00310508	1.74306e-13	?	APS58_0624
1496	Aave_3607	0.012	0.00459518	0	1.23596e-27	0.0203694	0.00361381	9.55233e-15	?	APS58_0643
1497	Aave_3796	0.012	0.00450755	0	1.89619e-29	0.0203697	4.77525e-06	1.14025e-14	?	APS58_0830
1498	Aave_3807	0.012	0.0233306	0	3.55594e-28	0.0203697	0.133708	2.12742e-14	?	APS58_0845
1499	Aave_4156	0.012	0.0208949	0	3.29129e-28	0.0203693	0.119796	1.2961e-13	?	APS58_1155
1500	Aave_4676	0.012	0.00445623	0	6.32446e-28	0.0203697	0.00564841	2.56969e-13	?	APS58_1705
1501	Aave_0098	0.011	0.14317	0	1.07766e-28	0.0203696	0.00132538	0.99999	?	APS58_1936
1502	Aave_0868	0.011	0.0233002	0	5.45506e-29	0.0203697	0.133497	5.08353e-15	?	APS58_2568
1503	Aave_1479	0.011	0.00593826	0	1.23772e-27	0.0200563	0.0178029	3.29797e-12	?	APS58_3223
1504	Aave_1546	0.011	0.0160034	0	7.37532e-29	0.0203671	0.0828362	9.35141e-14	?	APS58_3287
1505	Aave_2112	0.011	0.0035691	0	9.33866e-20	0.019957	0.000619726	6.12012e-09	no	APS58_0215
1506	Aave_2119	0.011	0.0196273	0	2.28384e-28	0.0203686	0.105996	3.14464e-13	?	APS58_0208
1507	Aave_2140	0.011	0.0207177	0	8.57255e-29	0.0203695	0.120565	2.00036e-15	?	APS58_0193
1508	Aave_2225	0.011	0.0124812	0	1.74684e-28	0.0201663	0.0599358	1.26158e-13	?	APS58_4166
1509	Aave_2264	0.011	0.0158127	0	2.0869e-29	0.0203697	0.0795051	2.83034e-15	?	APS58_4205
1510	Aave_2905	0.011	0.0186503	0	1.02857e-28	0.0202212	0.104622	6.07681e-14	?	?
1511	Aave_3022	0.011	0.018177	0	1.02663e-28	0.0203625	0.0999422	9.25171e-14	?	APS58_3975
1512	Aave_3938	0.011	0.0183813	0	1.4536e-20	0.020079	0.100142	1.11993e-06	?	APS58_0976
1513	Aave_4006	0.011	0.0145091	0	3.90659e-29	0.0202467	0.0767956	1.53645e-14	?	APS58_1044
1514	Aave_4030	0.011	0.0159606	0	1.01959e-28	0.0203015	0.0827224	7.62742e-15	?	APS58_1070
1515	Aave_4106	0.011	0.0147289	0	2.30021e-29	0.0203688	0.077982	1.85172e-15	?	?
1516	Aave_4155	0.011	0.0149741	0	2.09938e-29	0.0202555	0.0800002	9.36155e-16	?	APS58_1154
1517	Aave_0134	0.01	0.0555489	0	5.42228e-20	0.0203697	0.351255	0.000175922	?	APS58_1977
1518	Aave_0148	0.01	0.00464024	0	5.88628e-29	0.0203697	0.000926107	6.49151e-16	?	APS58_1991
1519	Aave_0284	0.01	0.0223318	0	1.5145e-28	0.0203697	0.129772	1.88075e-14	?	APS58_2129
1520	Aave_0351	0.01	0.0201543	0	1.22674e-28	0.0203687	0.112655	8.4911e-14	?	APS58_2198
1521	Aave_0636	0.01	0.0144935	0	7.15419e-29	0.0203143	0.0754994	5.09151e-14	?	APS58_2397
1522	Aave_0778	0.01	0.0231811	0	8.75081e-28	0.0203697	0.12767	3.26593e-13	?	APS58_2481
1523	Aave_0861	0.01	0.00352042	0	1.32745e-29	0.0199308	0.000351806	1.07497e-19	?	APS58_2561
1524	Aave_0956	0.01	0.0202105	0	1.99544e-29	0.0203651	0.116055	1.25972e-15	?	APS58_2660
1525	Aave_0980	0.01	0.00514479	0	1.73604e-28	0.0203697	0.00542963	1.10766e-15	?	APS58_2686
1526	Aave_1092	0.01	0.00393126	0	1.83867e-29	0.0203697	0.00600314	3.5178e-20	?	APS58_2801
1527	Aave_1200	0.01	0.172317	0.2	4.06323e-16	0.0203697	0.00336745	1	?	APS58_2915
1528	Aave_1288	0.01	0.0159921	0	4.87406e-29	0.0203582	0.0837832	6.29534e-14	?	APS58_3020
1529	Aave_1419	0.01	0.00354493	0	2.73646e-28	0.0199479	0.000476368	3.58129e-14	no	APS58_3154
1530	Aave_1556	0.01	0.0146815	0	2.07403e-29	0.0203383	0.0777383	1.42201e-14	?	?
1531	Aave_2010	0.01	0.14305	0	5.87885e-16	0.0203697	0.00730739	0.999142	?	APS58_0317
1532	Aave_2239	0.01	0.0190327	0	1.76974e-29	0.0203689	0.107866	4.44869e-15	?	APS58_4180
1533	Aave_2375	0.01	0.0218607	0	2.11403e-30	0.0203697	0.127501	1.36991e-16	?	?
1534	Aave_2452	0.01	0.0222587	0	2.92933e-28	0.0203697	0.129265	1.4005e-14	?	APS58_0119
1535	Aave_2489	0.01	0.163075	0	2.66099e-22	0.0203697	0.140527	1	?	APS58_0081
1536	Aave_2576	0.01	0.0203017	0	1.2675e-29	0.0203697	0.118676	2.46364e-16	?	APS58_4446
1537	Aave_2577	0.01	0.0221226	0	3.10287e-29	0.0203697	0.12832	9.73125e-15	?	?
1538	Aave_2788	0.01	0.157329	0	2.0324e-22	0.0203697	0.101629	1	?	APS58_4333
1539	Aave_2873	0.01	0.00397975	0	5.78891e-31	0.0203697	0.000339836	9.0758e-18	?	APS58_4071
1540	Aave_3048	0.01	0.00485837	0	1.49586e-28	0.0203696	0.00044091	3.15422e-16	?	APS58_3945
1541	Aave_3061	0.01	0.0149914	0	8.39392e-28	0.0203697	0.0798023	1.09897e-16	?	APS58_3932
1542	Aave_3123	0.01	0.00429403	0	3.21256e-28	0.0201957	4.95205e-06	9.70918e-22	?	APS58_3867
1543	Aave_3744	0.01	0.0203635	0	1.40749e-28	0.0203697	0.117105	1.25942e-15	?	APS58_0787
1544	Aave_3784	0.01	0.0164003	0	2.75455e-29	0.0203697	0.0895851	9.98976e-15	?	APS58_0826
1545	Aave_3812	0.01	0.159956	0	4.33505e-15	0.0203697	0.111872	1	?	APS58_0850
1546	Aave_4266	0.01	0.0184471	0	4.16689e-28	0.0203323	0.0999023	1.59362e-13	?	APS58_1266
1547	Aave_4399	0.01	0.00764833	0	8.10317e-29	0.0203237	0.0249421	1.01039e-14	?	APS58_1405
1548	Aave_4444	0.01	0.01674	0	6.43327e-28	0.0203697	0.0889439	3.32315e-15	?	APS58_1450
1549	Aave_4616	0.01	0.0164059	0	4.46194e-28	0.0203696	0.089624	8.80525e-15	?	APS58_1640
1550	Aave_4679	0.01	0.0147337	0	3.1993e-29	0.0201347	0.0766626	4.00044e-15	?	APS58_1709
1551	Aave_0023	0.009	0.0149258	0	1.31589e-26	0.020052	0.0712217	3.41519e-13	?	APS58_1857
1552	Aave_0147	0.009	0.00339561	0	2.73849e-31	0.0203697	0.000283698	1.03765e-22	?	APS58_1990
1553	Aave_0225	0.009	0.00338536	0	2.71466e-30	0.0203534	0.000257973	7.16027e-21	?	APS58_2068
1554	Aave_0324	0.009	0.0123218	0	3.0113e-28	0.0203695	0.0582656	2.69027e-13	?	APS58_2171
1555	Aave_0395	0.009	0.0167799	0	9.56992e-28	0.0203697	0.0902211	5.31727e-13	?	APS58_2248
1556	Aave_0488	0.009	0.233762	0	9.40083e-17	0.0203697	0.628363	1	?	?
1557	Aave_0655	0.009	0.0155405	0	1.00126e-28	0.0203691	0.0826164	4.8128e-14	?	APS58_2416
1558	Aave_0676	0.009	0.0170158	0	1.80514e-29	0.0203697	0.0938591	4.14e-17	?	?
1559	Aave_0761	0.009	0.0210279	0	6.38112e-29	0.0203697	0.116719	3.3933e-14	?	APS58_2464
1560	Aave_0773	0.009	0.0105599	0	1.01892e-27	0.0201853	0.0485428	4.07034e-13	?	APS58_2476
1561	Aave_0775	0.009	0.00439916	0	1.64597e-28	0.0199427	0.00442186	6.41116e-15	no	APS58_2478
1562	Aave_1134	0.009	0.00339578	0	8.33875e-31	0.0203697	0.000284891	5.62818e-18	?	APS58_2844
1563	Aave_1590	0.009	0.0237939	0	3.21656e-28	0.0203697	0.133925	1.73195e-13	?	?
1564	Aave_2152	0.009	0.0218906	0	1.12254e-28	0.0203697	0.128709	8.95885e-17	?	APS58_0181
1565	Aave_2219	0.009	0.0145794	0	3.54849e-28	0.0203697	0.0759412	4.2783e-15	?	APS58_4160
1566	Aave_2292	0.009	0.00469166	0	1.28144e-28	0.0202848	0.00151986	9.22154e-16	?	APS58_4234
1567	Aave_2305	0.009	0.0035732	0	3.65223e-28	0.0200503	0.00339672	1.81048e-14	?	APS58_4248
1568	Aave_2412	0.009	0.0249942	0	1.70975e-30	0.0203697	0.146259	5.09373e-17	?	APS58_0161
1569	Aave_2523	0.009	0.00461192	0	1.1084e-27	0.0203695	0.01173	2.33521e-13	?	APS58_0037
1570	Aave_2641	0.009	0.00279438	0	2.4061e-29	0.0203697	0.000108873	5.3309e-15	?	APS58_4382
1571	Aave_2775	0.009	0.0171944	0	8.5802e-29	0.0202537	0.0964219	5.53631e-17	?	?
1572	Aave_2787	0.009	0.0246577	0	4.7896e-29	0.0203697	0.139923	3.53286e-14	?	APS58_4334
1573	Aave_2797	0.009	0.00528556	0	5.27313e-28	0.020059	0.0152634	1.9432e-13	?	APS58_4322
1574	Aave_2911	0.009	0.0111151	0	2.73188e-28	0.0203697	0.0488858	1.18094e-13	?	?
1575	Aave_2923	0.009	0.00473638	0	3.31125e-30	0.0203697	0.00259371	8.82135e-15	?	?
1576	Aave_2950	0.009	0.0170919	0	2.85671e-28	0.0203574	0.0914221	3.97621e-13	?	APS58_4050
1577	Aave_3016	0.009	0.00518991	0	2.934e-28	0.0202455	8.84956e-05	8.03482e-18	?	APS58_3982
1578	Aave_3295	0.009	0.218453	0	4.60003e-16	0.0203697	0.529062	1	?	APS58_3693
1579	Aave_3532	0.009	0.00564221	0	7.56238e-28	0.0200895	0.0156569	3.15931e-13	?	APS58_0574
1580	Aave_3550	0.009	0.0104426	0	4.83142e-28	0.0203697	0.0432165	6.56743e-13	?	APS58_0592
1581	Aave_3846	0.009	0.0221145	0	6.32074e-29	0.0203697	0.129264	7.35579e-16	?	APS58_0884
1582	Aave_3860	0.009	0.0049658	0	1.33535e-30	0.020247	0.000528121	1.20117e-19	?	APS58_0898
1583	Aave_3867	0.009	0.0166984	0	9.97265e-30	0.0203697	0.0896555	1.10826e-16	?	APS58_0905
1584	Aave_4135	0.009	0.0045901	0	4.64527e-30	0.0203697	0.00257795	1.37285e-14	?	?
1585	Aave_4167	0.009	0.00513377	0	2.49355e-28	0.020155	0.0109477	8.02483e-14	?	APS58_1165
1586	Aave_4193	0.009	0.00404162	0	2.79526e-29	0.0203666	0.000778012	4.84311e-16	?	APS58_1191
1587	Aave_4329	0.009	0.0195795	0	1.96976e-27	0.0203697	0.112661	1.28842e-16	?	APS58_1331
1588	Aave_4396	0.009	0.0146068	0	6.49621e-29	0.0203481	0.0771918	3.83915e-14	?	APS58_1402
1589	Aave_4397	0.009	0.0207343	0	1.33118e-29	0.0203694	0.11568	1.20922e-14	?	APS58_1403
1590	Aave_4499	0.009	0.020478	0	6.6041e-29	0.0203697	0.1149	6.42846e-15	?	APS58_1508
1591	Aave_0033	0.008	0.0171519	0	1.08711e-30	0.0202378	0.0951709	1.36724e-22	?	APS58_1867
1592	Aave_0094	0.008	0.0215957	0	3.39296e-29	0.0203696	0.123661	9.70442e-17	?	APS58_1932
1593	Aave_0152	0.008	0.0164241	0	7.15835e-30	0.0203696	0.0887509	4.31261e-16	?	APS58_1995
1594	Aave_0279	0.008	0.0171683	0	6.71732e-30	0.0202759	0.0951795	1.96734e-16	?	APS58_2124
1595	Aave_0445	0.008	0.154066	0	6.14482e-23	0.0203697	0.0829695	1	?	APS58_2299
1596	Aave_0835	0.008	0.00646824	0	1.46821e-28	0.0199819	0.0256837	2.59743e-14	?	APS58_2537
1597	Aave_1006	0.008	0.00378063	0	1.443e-29	0.0202659	0.000246288	1.13912e-17	?	APS58_2712
1598	Aave_1099	0.008	0.00620473	0	4.26982e-28	0.0203427	0.0208651	1.3718e-13	?	APS58_2809
1599	Aave_1311	0.008	0.0164765	0	1.15698e-31	0.0203175	0.0902603	6.64712e-21	?	APS58_3043
1600	Aave_1369	0.008	0.0233319	0	9.65313e-29	0.0203697	0.138717	2.38848e-14	?	APS58_3105
1601	Aave_1455	0.008	0.0229815	0	5.00851e-29	0.0203697	0.135284	5.07385e-14	?	APS58_3195
1602	Aave_1578	0.008	0.00555748	0	1.47164e-27	0.0203697	0.00929523	1.14957e-14	?	APS58_3320
1603	Aave_1667	0.008	0.0101346	0	4.7709e-29	0.0203508	0.0451303	8.89787e-15	?	APS58_3365
1604	Aave_1717	0.008	0.0239381	0	2.51065e-30	0.0203697	0.142926	5.38465e-16	?	APS58_3423
1605	Aave_1872	0.008	0.00503193	0	3.64041e-28	0.0203697	0.00864591	2.62412e-14	?	APS58_0461
1606	Aave_2157	0.008	0.0115795	0	1.0973e-29	0.0203697	0.0531107	7.84862e-15	?	APS58_0176
1607	Aave_2182	0.008	0.00340457	0	5.18724e-30	0.0200218	0.000302804	1.86053e-20	?	APS58_4121
1608	Aave_2215	0.008	0.0038423	0	9.34504e-29	0.0203091	0.000554453	7.53068e-17	?	APS58_4156
1609	Aave_2230	0.008	0.00567542	0	7.27206e-29	0.0203586	0.0141452	4.6121e-14	?	APS58_4171
1610	Aave_2693	0.008	0.0177985	0	6.55679e-28	0.0201458	0.0939139	2.40817e-13	?	?
1611	Aave_2801	0.008	0.0062828	0	8.70552e-28	0.0203697	0.0183317	7.03054e-14	?	APS58_4318
1612	Aave_2936	0.008	0.013496	0	3.18866e-28	0.0203697	0.0674185	3.31873e-14	?	?
1613	Aave_3031	0.008	0.00551149	0	2.38597e-28	0.0203524	0.0160243	1.14372e-13	?	APS58_3966
1614	Aave_3114	0.008	0.0185335	0	6.68771e-29	0.0203695	0.104398	3.52705e-15	?	APS58_3876
1615	Aave_3208	0.008	0.014612	0	1.54014e-28	0.0202213	0.0785803	1.51291e-14	?	APS58_3781
1616	Aave_3358	0.008	0.0132069	0	4.42694e-29	0.0203697	0.0674115	2.1419e-16	?	APS58_3628
1617	Aave_3517	0.008	0.0144285	0	8.9411e-29	0.0202798	0.0761439	3.22133e-14	?	APS58_0558
1618	Aave_3630	0.008	0.0209185	0	1.7673e-29	0.0203697	0.120958	4.53719e-15	?	APS58_0668
1619	Aave_3667	0.008	0.00748093	0	9.95349e-29	0.0203697	0.0246513	4.34271e-18	?	APS58_0706
1620	Aave_3838	0.008	0.0184615	0	2.36283e-28	0.020332	0.103003	1.61802e-15	?	APS58_0876
1621	Aave_3888	0.008	0.142824	0	7.78252e-16	0.0203697	0.00091047	1	?	APS58_0925
1622	Aave_3984	0.008	0.00364485	0	7.23543e-28	0.0199863	0.00706694	2.35256e-13	?	?
1623	Aave_4143	0.008	0.0244036	0	2.26227e-30	0.0203697	0.141158	7.6036e-16	?	APS58_1142
1624	Aave_4154	0.008	0.0186525	0	8.86348e-30	0.0203503	0.105279	4.26206e-16	?	APS58_1153
1625	Aave_4189	0.008	0.0187509	0	1.35524e-28	0.0203697	0.105907	1.03073e-17	?	APS58_1187
1626	Aave_4478	0.008	0.017461	0	4.15067e-31	0.020152	0.0975538	3.01416e-20	?	APS58_1488
1627	Aave_4670	0.008	0.0062415	0	8.83514e-29	0.0199388	0.019225	8.39698e-15	?	APS58_1699
1628	Aave_4671	0.008	0.0149369	0	6.32615e-29	0.0203623	0.0794445	8.24941e-14	?	?
1629	Aave_4678	0.008	0.0182413	0	1.13214e-29	0.0203697	0.099369	2.12023e-15	?	?
1630	Aave_4720	0.008	0.142727	0	4.53066e-15	0.0203697	0.0999231	0.886046	?	APS58_1751
1631	Aave_4769	0.008	0.0234073	0	1.01592e-28	0.0203697	0.138241	4.06803e-14	?	APS58_1803
1632	Aave_0010	0.007	0.0233458	0	1.04363e-28	0.0203697	0.135813	1.58043e-13	?	APS58_1844
1633	Aave_0153	0.007	0.004051	0	3.20934e-30	0.0200571	0.00169608	4.04848e-18	?	APS58_1996
1634	Aave_0156	0.007	0.0248021	0	7.69704e-31	0.0203697	0.144926	7.86179e-18	?	APS58_1999
1635	Aave_0251	0.007	0.0154317	0	3.01388e-29	0.0203663	0.0838694	6.4598e-15	?	APS58_2096
1636	Aave_0332	0.007	0.00310709	0	3.95906e-30	0.0199921	0.000317367	3.11814e-20	?	APS58_2179
1637	Aave_0367	0.007	0.0097936	0	9.86594e-31	0.0199449	0.0438737	1.1334e-16	no	APS58_2217
1638	Aave_0535	0.007	0.0100867	0	3.07888e-27	0.0203697	0.0467451	2.58703e-25	?	?
1639	Aave_0541	0.007	0.0194923	0	2.42709e-29	0.0203648	0.113069	1.57643e-16	?	?
1640	Aave_0737	0.007	0.0225609	0	3.7309e-29	0.0203697	0.134363	7.11389e-17	?	APS58_2433
1641	Aave_0844	0.007	0.016184	0	2.94821e-28	0.0203313	0.0871908	1.28746e-13	?	APS58_2546
1642	Aave_0982	0.007	0.00403577	0	1.58612e-29	0.0203697	0.00272885	3.56082e-14	?	APS58_2688
1643	Aave_1164	0.007	0.00302268	0	4.0072e-32	0.0201792	0.000222357	8.97349e-23	?	APS58_2878
1644	Aave_1470	0.007	0.0145456	0	1.10718e-29	0.0203407	0.0767879	2.19305e-15	?	APS58_3214
1645	Aave_1533	0.007	0.00861477	0	4.99652e-28	0.0203695	0.0315249	1.09678e-14	?	APS58_3274
1646	Aave_1780	0.007	0.0209934	0	5.86904e-30	0.0203696	0.116479	2.82854e-16	?	?
1647	Aave_1871	0.007	0.00856947	0	3.15287e-30	0.0203687	0.0352126	7.04271e-17	?	APS58_0462
1648	Aave_1957	0.007	0.00467823	0	8.09582e-27	0.0203697	0.00218988	4.4481e-26	?	APS58_0376
1649	Aave_2007	0.007	0.00542527	0	8.13844e-28	0.0199671	0.0184814	5.95595e-14	?	?
1650	Aave_2565	0.007	0.162143	0	2.0577e-16	0.0203697	0.134058	1	?	APS58_4457
1651	Aave_2817	0.007	0.022337	0	1.62635e-19	0.0203697	0.128717	9.51112e-05	?	APS58_4302
1652	Aave_2820	0.007	0.00316783	0	1.15133e-28	0.0203264	0.0008229	1.18377e-15	?	APS58_4299
1653	Aave_2963	0.007	0.0140764	0	4.19404e-28	0.0203697	0.072449	3.13339e-17	?	APS58_4036
1654	Aave_3184	0.007	0.0140928	0	1.904e-28	0.0203697	0.0755626	4.02266e-14	?	APS58_3802
1655	Aave_3186	0.007	0.0145329	0	3.90486e-30	0.0201091	0.0763387	4.33719e-16	?	?
1656	Aave_3241	0.007	0.00405932	0	5.09261e-28	0.0203697	0.000892315	1.40557e-14	?	APS58_3747
1657	Aave_3306	0.007	0.0034992	0	4.79478e-30	0.0203697	3.00137e-06	1.87628e-25	?	APS58_3681
1658	Aave_3335	0.007	0.0159196	0	1.78996e-28	0.0203697	0.0842474	4.9731e-14	?	APS58_3651
1659	Aave_3337	0.007	0.0186952	0	2.699e-28	0.0203697	0.105521	7.06251e-14	?	APS58_3649
1660	Aave_3359	0.007	0.00531737	0	8.94131e-30	0.0203697	0.014628	4.43836e-22	?	APS58_3627
1661	Aave_3490	0.007	0.017686	0	3.96036e-29	0.0203696	0.0985131	3.20423e-15	?	APS58_0530
1662	Aave_3654	0.007	0.0182087	0	2.88821e-28	0.0203697	0.100143	1.63626e-13	?	APS58_0693
1663	Aave_3941	0.007	0.0181149	0	5.56301e-30	0.0200279	0.103432	1.45414e-16	?	APS58_0979
1664	Aave_4027	0.007	0.00615989	0	4.58098e-28	0.0200369	0.0213944	1.81216e-13	?	APS58_1066
1665	Aave_4047	0.007	0.00421311	0	6.86346e-30	0.0203043	0.000142768	1.09245e-17	?	APS58_1091
1666	Aave_4054	0.007	0.00416928	0	5.57856e-29	0.0203697	0.00265589	5.06414e-14	?	APS58_1098
1667	Aave_4065	0.007	0.0116558	0	9.48338e-30	0.0203697	0.0576408	1.22051e-20	?	APS58_1109
1668	Aave_4128	0.007	0.0219151	0	5.6557e-30	0.0203697	0.129879	6.9281e-16	?	?
1669	Aave_4303	0.007	0.142847	0	5.7019e-15	0.0203697	0.00310182	0.999967	?	APS58_1305
1670	Aave_4346	0.007	0.0140465	0	3.09993e-28	0.0203697	0.073241	5.03574e-16	?	APS58_1347
1671	Aave_4403	0.007	0.0240072	0	1.2919e-29	0.0203697	0.141406	5.62834e-15	?	APS58_1409
1672	Aave_4513	0.007	0.0171779	0	8.78847e-30	0.0203674	0.0959912	2.27137e-16	?	APS58_1521
1673	Aave_4550	0.007	0.00325277	0	1.26903e-28	0.0203407	0.00137284	4.93026e-15	?	APS58_1571
1674	Aave_4580	0.007	0.02132	0	3.03091e-28	0.0203697	0.122746	1.10512e-13	?	APS58_1601
1675	Aave_4600	0.007	0.0151835	0	2.73316e-29	0.0203652	0.0821488	7.195e-15	?	APS58_1621
1676	Aave_4603	0.007	0.175793	0	2.71226e-17	0.0203697	0.230837	1	?	APS58_1624
1677	Aave_4613	0.007	0.0237531	0	8.49113e-30	0.0203697	0.140642	7.51652e-17	?	APS58_1636
1678	Aave_4775	0.007	0.00352573	0	3.05854e-28	0.0201921	0.00268006	1.56151e-14	?	APS58_1810
1679	Aave_0133	0.006	0.0199574	0	1.67479e-28	0.0203502	0.11134	6.20445e-14	?	APS58_1976
1680	Aave_0223	0.006	0.0153961	0	8.58543e-29	0.0203675	0.0836189	1.1285e-15	?	APS58_2066
1681	Aave_0269	0.006	0.00939781	0	9.06299e-29	0.0203697	0.0439617	1.4197e-13	?	APS58_2114
1682	Aave_0281	0.006	0.173111	0	1.09621e-16	0.0203697	0.213217	1	?	APS58_2126
1683	Aave_0292	0.006	0.142695	0	2.6303e-16	0.0203697	1.13486e-05	1	?	APS58_2138
1684	Aave_0349	0.006	0.0154044	0	1.6066e-28	0.0203697	0.08167	1.67365e-14	?	APS58_2196
1685	Aave_0508	0.006	0.0141411	0	1.81014e-30	0.0203123	0.077058	4.60108e-17	?	?
1686	Aave_0533	0.006	0.0112814	0	4.74628e-28	0.0203697	0.0550406	3.0825e-16	?	?
1687	Aave_0559	0.006	0.0174505	0	5.04691e-29	0.0203697	0.100878	4.40498e-17	?	?
1688	Aave_0560	0.006	0.0159252	0	3.43625e-29	0.0203695	0.088287	1.38275e-14	?	?
1689	Aave_0564	0.006	0.00843694	0	2.60671e-20	0.0203697	0.0332894	9.42228e-08	?	?
1690	Aave_0566	0.006	0.00382284	0	1.96501e-28	0.0203697	0.00125024	7.86839e-17	?	?
1691	Aave_0587	0.006	0.0032635	0	7.80187e-28	0.0199428	0.00453564	1.05959e-13	no	APS58_2344
1692	Aave_0665	0.006	0.207102	0	2.11081e-16	0.0203697	0.449245	1	?	APS58_2426
1693	Aave_0812	0.006	0.149432	0	1.13895e-16	0.0203697	0.0477963	1	?	APS58_2514
1694	Aave_0922	0.006	0.159059	0	3.57355e-23	0.0203697	0.115639	1	?	APS58_2625
1695	Aave_0924	0.006	0.0212821	0	1.82793e-28	0.0203697	0.126483	2.15207e-14	?	APS58_2627
1696	Aave_0979	0.006	0.00388694	0	3.17242e-27	0.0199425	2.05509e-07	0.00193797	no	APS58_2685
1697	Aave_1031	0.006	0.0414633	0.2	2.81476e-30	0.033373	0.000252211	1.40143e-18	?	APS58_2740
1698	Aave_1220	0.006	0.142951	0	5.21373e-14	0.0203697	0.00279223	1	?	APS58_2936
1699	Aave_1283	0.006	0.14255	0	8.69437e-18	0.0203697	7.52887e-06	1	?	APS58_3015
1700	Aave_1330	0.006	0.0143125	0	3.48026e-29	0.0199565	0.0782209	3.84893e-17	no	APS58_3063
1701	Aave_1332	0.006	0.00425685	0	1.87042e-28	0.0199974	0.000286703	7.13037e-17	?	APS58_3065
1702	Aave_1490	0.006	0.142702	0	3.9738e-16	0.0203697	6.03114e-05	1	?	APS58_3235
1703	Aave_1494	0.006	0.00390168	0	5.87937e-29	0.0203697	0.00379774	2.2204e-15	?	APS58_3239
1704	Aave_1810	0.006	0.00630738	0	2.63435e-28	0.0203697	0.0215024	1.39349e-24	?	APS58_3485
1705	Aave_1993	0.006	0.0199452	0	1.53842e-28	0.0203686	0.115203	4.58976e-15	?	APS58_0334
1706	Aave_2021	0.006	0.0180233	0	8.65337e-30	0.0203473	0.103918	9.42584e-17	?	APS58_0307
1707	Aave_2032	0.006	0.0185758	0	2.24529e-29	0.020362	0.102713	2.0962e-14	?	?
1708	Aave_2045	0.006	0.00317872	0	1.91346e-29	0.020362	0.00279912	1.53273e-18	?	APS58_0282
1709	Aave_2062	0.006	0.00387476	0	3.68887e-31	0.020058	0.000469638	1.66379e-23	?	APS58_0265
1710	Aave_2068	0.006	0.0153674	0	4.7218e-29	0.0203697	0.085413	1.77128e-14	?	APS58_0259
1711	Aave_2207	0.006	0.00334533	0	1.99261e-28	0.0199414	0.00110764	1.99107e-15	no	APS58_4147
1712	Aave_2270	0.006	0.0219892	0	3.98524e-29	0.0203697	0.126393	1.01844e-14	?	APS58_4211
1713	Aave_2275	0.006	0.0163151	0	1.14098e-28	0.0201949	0.0924786	6.56987e-15	?	APS58_4216
1714	Aave_2277	0.006	0.0113411	0	2.10071e-28	0.0203697	0.0554553	5.59676e-15	?	APS58_4218
1715	Aave_2303	0.006	0.0206694	0	5.79856e-29	0.0203697	0.122229	5.42649e-14	?	APS58_4246
1716	Aave_2325	0.006	0.0152047	0	1.31856e-29	0.0203695	0.0832839	1.73659e-15	?	APS58_4270
1717	Aave_2424	0.006	0.00583008	0	6.91293e-28	0.0201908	0.0126846	1.02935e-14	?	APS58_0147
1718	Aave_2607	0.006	0.0148964	0	4.76037e-29	0.0203697	0.0821427	8.51183e-15	?	APS58_4416
1719	Aave_2613	0.006	0.016252	0	4.43871e-29	0.0203125	0.0877151	1.53389e-14	?	APS58_4410
1720	Aave_2807	0.006	0.00343439	0	1.28322e-27	0.0203697	0.000552985	1.78959e-20	?	APS58_4312
1721	Aave_2843	0.006	0.00321078	0	1.52101e-26	0.0203697	2.52853e-07	8.399e-45	?	APS58_4102
1722	Aave_2972	0.006	0.0185185	0	1.15056e-29	0.0203395	0.101378	5.0993e-15	?	APS58_4027
1723	Aave_2981	0.006	0.0199701	0	7.45123e-30	0.0203696	0.112373	4.42768e-15	?	APS58_4020
1724	Aave_3287	0.006	0.022064	0	1.31388e-27	0.0203697	0.129913	1.91694e-17	?	APS58_3701
1725	Aave_3369	0.006	0.0235793	0	1.63286e-29	0.0203697	0.141435	1.37724e-15	?	APS58_3615
1726	Aave_3448	0.006	0.155668	0	1.41013e-16	0.0203697	0.090093	1	?	APS58_0488
1727	Aave_3718	0.006	0.00309235	0	4.68993e-29	0.0203697	0.000177892	2.30181e-20	?	?
1728	Aave_3974	0.006	0.031938	0.2	1.08666e-29	0.0199688	0.000243226	3.9824e-20	?	APS58_1014
1729	Aave_3992	0.006	0.0189295	0	7.81155e-29	0.0203683	0.105151	1.80143e-14	?	APS58_1029
1730	Aave_4041	0.006	0.0217099	0	1.11751e-28	0.0203697	0.125454	3.89655e-14	?	APS58_1085
1731	Aave_4064	0.006	0.0222869	0	3.6659e-29	0.0203697	0.12846	6.994e-15	?	APS58_1108
1732	Aave_4173	0.006	0.00397159	0	5.77384e-29	0.0199314	0.00448298	1.15383e-16	?	APS58_1171
1733	Aave_4265	0.006	0.146712	0	1.53162e-16	0.0203697	0.0289055	1	?	APS58_1265
1734	Aave_4328	0.006	0.0216012	0	1.52371e-31	0.0203697	0.124699	2.74987e-20	?	APS58_1330
1735	Aave_4400	0.006	0.00347557	0	1.23158e-29	0.0199458	3.30498e-07	1.30596e-13	no	APS58_1406
1736	Aave_4401	0.006	0.00347444	0	1.82372e-29	0.0199428	4.14223e-07	2.2793e-13	no	APS58_1407
1737	Aave_4405	0.006	0.017632	0	2.85502e-29	0.020132	0.0987957	4.81719e-15	?	APS58_1411
1738	Aave_4577	0.006	0.177517	0	1.52278e-16	0.0203697	0.241811	1	?	APS58_1598
1739	Aave_4584	0.006	0.0171817	0	1.06342e-29	0.0203523	0.0980599	9.32437e-15	?	APS58_1605
1740	Aave_4599	0.006	0.0151297	0	1.33827e-29	0.0203478	0.0818235	4.05277e-15	?	APS58_1620
1741	Aave_4689	0.006	0.013827	0	4.80946e-30	0.0203085	0.0748875	7.04127e-16	?	APS58_1719
1742	Aave_4709	0.006	0.00400277	0	6.99015e-28	0.0199493	0.00565178	1.52541e-14	no	APS58_1739
1743	Aave_4740	0.006	0.0316582	0.2	4.99288e-31	0.0203672	0.00020738	1.49373e-21	?	APS58_1772
1744	Aave_4745	0.006	0.0204977	0	5.00465e-30	0.0203696	0.121037	9.80341e-19	?	APS58_1779
1745	Aave_4752	0.006	0.00811808	0	6.58517e-20	0.0203697	0.0310755	3.18678e-10	?	APS58_1786
1746	Aave_4783	0.006	0.146994	0	1.64971e-29	0.0203697	0.0378825	0.99998	?	APS58_1818
1747	Aave_0138	0.005	0.00364278	0	2.20033e-31	0.0203697	7.73118e-10	5.09366e-37	?	APS58_1981
1748	Aave_0157	0.005	0.0191759	0	1.9755e-30	0.0203585	0.10989	2.54587e-16	?	APS58_2000
1749	Aave_0176	0.005	0.00316029	0	8.39127e-29	0.0203697	0.0026497	8.90423e-24	?	APS58_2020
1750	Aave_0237	0.005	0.0225511	0	4.96338e-29	0.0203697	0.133295	9.14931e-15	?	APS58_2081
1751	Aave_0270	0.005	0.00561042	0	1.14219e-28	0.0203697	0.0126628	1.53368e-13	?	APS58_2115
1752	Aave_0283	0.005	0.00881806	0	5.06354e-29	0.0203697	0.040936	6.7706e-21	?	APS58_2128
1753	Aave_0326	0.005	0.0177237	0	4.28547e-29	0.0203696	0.101775	4.85899e-15	?	APS58_2173
1754	Aave_0357	0.005	0.00309372	0	2.33318e-28	0.019947	0.00334555	1.34155e-14	no	APS58_2207
1755	Aave_0814	0.005	0.0162361	0	2.91674e-29	0.0202564	0.0917608	1.58007e-14	?	APS58_2516
1756	Aave_0819	0.005	0.142319	0	5.72592e-17	0.0203697	0.000403617	1	?	APS58_2521
1757	Aave_0863	0.005	0.0030601	0	2.82778e-30	0.020353	6.906e-07	1.47069e-25	?	APS58_2563
1758	Aave_0942	0.005	0.142718	0	6.16554e-16	0.0203697	0.000173743	1	?	APS58_2645
1759	Aave_0962	0.005	0.0156426	0	4.55149e-29	0.0203695	0.0873243	5.99878e-15	?	APS58_2667
1760	Aave_1061	0.005	0.0137511	0	1.01737e-29	0.0203034	0.075375	6.38913e-16	?	APS58_2772
1761	Aave_1291	0.005	0.0177212	0	4.87756e-29	0.0199787	0.10283	5.35392e-15	?	APS58_3023
1762	Aave_1349	0.005	0.0193414	0	2.60168e-29	0.0203697	0.111008	1.09519e-14	?	APS58_3083
1763	Aave_1729	0.005	0.0176902	0	2.70043e-29	0.0200047	0.100545	2.23845e-14	?	APS58_3437
1764	Aave_1734	0.005	0.0192847	0	1.22997e-30	0.0203579	0.111647	2.03182e-16	?	?
1765	Aave_1797	0.005	0.0147952	0	4.69531e-29	0.0203697	0.08044	7.02362e-15	?	APS58_3473
1766	Aave_1805	0.005	0.0166741	0	5.02097e-30	0.0202357	0.0938595	2.27005e-16	?	APS58_3480
1767	Aave_1848	0.005	0.0177983	0	3.20601e-29	0.0203697	0.102293	1.61726e-14	?	APS58_3527
1768	Aave_1941	0.005	0.0166722	0	1.51476e-29	0.0203697	0.0924737	1.05391e-14	?	APS58_0391
1769	Aave_2009	0.005	0.0029085	0	8.80282e-29	0.0202779	0.000157014	3.81341e-17	?	APS58_0318
1770	Aave_2012	0.005	0.14272	0	3.18992e-17	0.0203697	0.000187096	1	?	APS58_0315
1771	Aave_2081	0.005	0.141948	0	9.85271e-19	0.0199413	1.71013e-07	1	no	APS58_0246
1772	Aave_2200	0.005	0.0170917	0	1.81164e-30	0.0202097	0.0958306	1.49867e-15	?	APS58_4140
1773	Aave_2201	0.005	0.00290875	0	7.81494e-30	0.0199455	6.53574e-05	7.00933e-20	no	APS58_4141
1774	Aave_2247	0.005	0.00675096	0	4.11085e-28	0.0203697	0.0275825	8.1627e-21	?	APS58_4188
1775	Aave_2274	0.005	0.142741	0	2.75634e-16	0.0203697	0.00451621	0.999811	?	APS58_4215
1776	Aave_2291	0.005	0.0140144	0	2.21599e-31	0.0202714	0.0772921	5.17481e-18	?	APS58_4233
1777	Aave_2462	0.005	0.00318574	0	3.09291e-22	0.0199412	4.27971e-11	1.12451e-37	no	APS58_0109
1778	Aave_2552	0.005	0.0131934	0	7.38435e-29	0.0203697	0.0703171	1.38199e-15	?	APS58_0009
1779	Aave_2593	0.005	0.0143233	0	1.91168e-30	0.0203697	0.0781629	1.22217e-19	?	APS58_4429
1780	Aave_2770	0.005	0.0216806	0	1.7629e-30	0.0203697	0.128251	2.56641e-17	?	?
1781	Aave_2798	0.005	0.00289261	0	2.35612e-29	0.0202144	0.000222292	3.72386e-18	?	APS58_4321
1782	Aave_2828	0.005	0.0203097	0	9.69075e-30	0.0203696	0.118732	4.54207e-15	?	APS58_4291
1783	Aave_2839	0.005	0.0180856	0	4.99724e-30	0.0203646	0.103302	1.11749e-16	?	APS58_4279
1784	Aave_2861	0.005	0.0134696	0	2.68803e-29	0.0200056	0.0732358	7.37943e-17	?	APS58_4083
1785	Aave_2952	0.005	0.0196173	0	3.86392e-29	0.0203697	0.113924	4.39947e-15	?	APS58_4048
1786	Aave_3049	0.005	0.0156294	0	5.91078e-29	0.0203697	0.0872323	1.20325e-16	?	APS58_3944
1787	Aave_3131	0.005	0.0213548	0	7.10991e-30	0.0203697	0.125988	2.73335e-15	?	APS58_3859
1788	Aave_3185	0.005	0.017852	0	1.5367e-30	0.0203458	0.100733	1.53977e-17	?	APS58_3801
1789	Aave_3303	0.005	0.0222689	0	7.31269e-30	0.0203697	0.132336	7.94084e-16	?	APS58_3684
1790	Aave_3397	0.005	0.0152776	0	4.37488e-30	0.0201727	0.0853358	6.05825e-16	?	APS58_3584
1791	Aave_3413	0.005	0.00325817	0	2.74628e-29	0.0203498	0.000384994	1.45305e-17	?	APS58_3567
1792	Aave_3443	0.005	0.0168351	0	2.35232e-30	0.0203696	0.095605	1.52998e-16	?	APS58_0483
1793	Aave_3455	0.005	0.00365513	0	8.46098e-29	0.0199888	0.00213153	8.6523e-17	?	APS58_0496
1794	Aave_3467	0.005	0.182496	0	7.90451e-18	0.0203697	0.278103	0.997176	?	APS58_0510
1795	Aave_3491	0.005	0.0146304	0	3.85177e-29	0.0203416	0.0803739	1.68392e-15	?	APS58_0531
1796	Aave_3576	0.005	0.0153594	0	5.71338e-29	0.0203053	0.0845373	1.76975e-14	?	APS58_0618
1797	Aave_3719	0.005	0.00412032	0	1.80241e-27	0.0203697	0.000315914	7.80238e-18	?	?
1798	Aave_3877	0.005	0.0026414	0	1.59582e-30	0.0199417	0.000218879	1.90496e-20	no	APS58_0914
1799	Aave_3922	0.005	0.0159055	0	1.15372e-29	0.0203697	0.0871499	1.12316e-17	?	APS58_0960
1800	Aave_3929	0.005	0.0109982	0	5.44629e-29	0.0203697	0.0560743	2.56621e-18	?	APS58_0967
1801	Aave_3931	0.005	0.0110812	0	3.50923e-29	0.0203697	0.0556508	1.2482e-17	?	APS58_0969
1802	Aave_4084	0.005	0.0221478	0	5.58776e-29	0.0203697	0.131495	8.08969e-15	?	APS58_1128
1803	Aave_4115	0.005	0.0151791	0	1.092e-30	0.0203533	0.0821512	9.32191e-19	?	?
1804	Aave_4141	0.005	0.0169551	0	3.18861e-29	0.020367	0.0974452	1.13271e-14	?	APS58_1140
1805	Aave_4213	0.005	0.0141743	0	3.04938e-30	0.0202977	0.0783292	1.19941e-16	?	APS58_1217
1806	Aave_4226	0.005	0.0211987	0	2.91068e-31	0.0203696	0.123904	9.89044e-18	?	APS58_1223
1807	Aave_4667	0.005	0.00376057	0	4.91811e-28	0.0203495	0.0048742	2.17156e-13	?	APS58_1696
1808	Aave_0005	0.004	0.0149267	0	8.40439e-31	0.0203697	0.0813529	7.45196e-18	?	APS58_1838
1809	Aave_0020	0.004	0.00649932	0	2.54462e-27	0.020236	0.0262069	1.36296e-12	?	APS58_1854
1810	Aave_0088	0.004	0.0210428	0	1.27144e-29	0.0203697	0.124822	1.34719e-15	?	APS58_1925
1811	Aave_0155	0.004	0.0130009	0	2.26876e-28	0.0203697	0.0699804	3.21796e-14	?	APS58_1998
1812	Aave_0160	0.004	0.0131498	0	4.95091e-30	0.0203697	0.0710145	1.12319e-18	?	APS58_2003
1813	Aave_0177	0.004	0.0216126	0	6.931e-31	0.0203697	0.128778	5.396e-17	?	APS58_2021
1814	Aave_0179	0.004	0.00306695	0	1.18095e-29	0.0203697	1.51396e-06	1.18827e-14	?	APS58_3589
1815	Aave_0240	0.004	0.018828	0	2.97702e-30	0.0203696	0.109443	1.74613e-15	?	APS58_2085
1816	Aave_0265	0.004	0.0151284	0	8.65603e-32	0.0203672	0.0847609	2.13961e-19	?	APS58_2110
1817	Aave_0382	0.004	0.0197985	0	1.80919e-30	0.0203656	0.114193	1.91728e-18	?	APS58_2233
1818	Aave_0485	0.004	0.00306695	0	1.18095e-29	0.0203697	1.51396e-06	1.18827e-14	?	APS58_3589
1819	Aave_0549	0.004	0.00306695	0	1.18095e-29	0.0203697	1.51396e-06	1.18827e-14	?	APS58_3589
1820	Aave_0668	0.004	0.165781	0	2.22009e-16	0.0203697	0.16032	1	?	APS58_2430
1821	Aave_0714	0.004	0.0209322	0	2.13569e-31	0.0203697	0.124054	2.53772e-18	?	?
1822	Aave_0718	0.004	0.016426	0	6.80219e-31	0.0202807	0.0930116	2.44178e-18	?	?
1823	Aave_0730	0.004	0.142903	0	4.93467e-17	0.0203697	0.000466699	0.999988	?	?
1824	Aave_0840	0.004	0.00481485	0	1.4651e-27	0.0203377	0.00722781	1.36329e-14	?	APS58_2542
1825	Aave_0871	0.004	0.00335385	0	2.50027e-20	0.0203631	1.21202e-05	1.53826e-11	?	APS58_2571
1826	Aave_0892	0.004	0.158611	0	1.06663e-17	0.0203697	0.111531	1	?	APS58_2593
1827	Aave_0967	0.004	0.0086683	0	1.79609e-29	0.0203697	0.0398961	5.20335e-28	?	APS58_2673
1828	Aave_0978	0.004	0.0180324	0	3.01668e-31	0.0203356	0.104013	1.09699e-21	?	APS58_2684
1829	Aave_1013	0.004	0.0319749	0.2	5.52708e-21	0.0199451	0.000562808	1.35025e-10	no	APS58_2719
1830	Aave_1024	0.004	0.00306658	0	1.63811e-19	0.0203673	5.57896e-06	3.38867e-13	?	APS58_2732
1831	Aave_1040	0.004	0.0035176	0	2.83346e-29	0.0200373	0.00204592	1.67673e-15	?	APS58_2749
1832	Aave_1208	0.004	0.0153856	0	5.44085e-29	0.0203696	0.0845399	3.8649e-17	?	APS58_2923
1833	Aave_1229	0.004	0.0167194	0	1.27192e-30	0.0203143	0.0959559	8.753e-17	?	APS58_2946
1834	Aave_1371	0.004	0.0163763	0	6.22088e-30	0.0201071	0.093144	1.46946e-15	?	APS58_3107
1835	Aave_1381	0.004	0.0310718	0.2	3.18413e-29	0.0187871	0.000208112	1.00056e-19	?	APS58_3117
1836	Aave_1439	0.004	0.0026764	0	2.10994e-30	0.0203485	0.00034878	5.26814e-21	?	APS58_3179
1837	Aave_1565	0.004	0.00317976	0	9.62491e-30	0.0202051	0.000241855	8.78971e-19	?	?
1838	Aave_1686	0.004	0.0193097	0	1.81087e-30	0.0203697	0.112788	5.98598e-17	?	APS58_3390
1839	Aave_1858	0.004	0.0136161	0	3.0925e-29	0.0200568	0.075115	2.49139e-15	?	APS58_3537
1840	Aave_1950	0.004	0.136881	0	3.47711e-18	0.0203697	0.0393483	0.922385	?	APS58_0383
1841	Aave_1953	0.004	0.00350572	0	2.17651e-24	0.0203697	0.00304826	3.88528e-105	?	APS58_0380
1842	Aave_2016	0.004	0.0088196	0	1.1004e-29	0.0203697	0.0419467	2.95515e-20	?	APS58_0311
1843	Aave_2097	0.004	0.00313418	0	2.2744e-29	0.0201513	7.30772e-05	1.51517e-19	?	APS58_0230
1844	Aave_2149	0.004	0.152703	0	8.93702e-18	0.0203697	0.0715056	1	?	APS58_0184
1845	Aave_2235	0.004	0.0203849	0	1.93701e-30	0.0203697	0.121254	2.00813e-17	?	APS58_4176
1846	Aave_2322	0.004	0.00333528	0	1.29401e-29	0.0199498	1.53971e-05	3.15592e-22	no	APS58_4266
1847	Aave_2323	0.004	0.00600258	0	1.12309e-28	0.0199949	0.0184153	3.45228e-15	?	APS58_4267
1848	Aave_2336	0.004	0.0203482	0	5.02711e-30	0.0203697	0.120999	7.40829e-16	?	?
1849	Aave_2339	0.004	0.00993488	0	6.0428e-21	0.0203697	0.0486902	7.49092e-07	?	?
1850	Aave_2380	0.004	0.0216486	0	6.7353e-31	0.0203697	0.129028	2.51788e-17	?	?
1851	Aave_2407	0.004	0.0163863	0	5.65202e-31	0.0203697	0.0934882	4.17598e-18	?	?
1852	Aave_2431	0.004	0.00932096	0	3.11035e-28	0.0203697	0.044428	3.22334e-20	?	APS58_0143
1853	Aave_2461	0.004	0.00319376	0	3.24178e-20	0.0203269	1.47646e-06	4.89132e-14	?	APS58_0110
1854	Aave_2657	0.004	0.0134442	0	2.22524e-28	0.0200578	0.072918	2.64222e-13	?	APS58_4366
1855	Aave_2677	0.004	0.00892771	0	1.13161e-28	0.0203232	0.0418271	8.08662e-14	?	?
1856	Aave_2719	0.004	0.0132327	0	1.71417e-29	0.0203284	0.0717055	7.525e-16	?	?
1857	Aave_2765	0.004	0.0232076	0	6.5766e-30	0.0203697	0.138853	2.21565e-16	?	?
1858	Aave_2768	0.004	0.0167016	0	6.79388e-30	0.0202165	0.095103	6.47382e-16	?	?
1859	Aave_2800	0.004	0.017526	0	1.0128e-29	0.0203697	0.101402	4.55523e-22	?	APS58_4319
1860	Aave_2853	0.004	0.00564908	0	2.1969e-29	0.0199537	0.0200715	3.15355e-15	no	APS58_4091
1861	Aave_2954	0.004	0.0060894	0	3.75842e-28	0.019949	0.0211415	2.12609e-13	no	APS58_4045
1862	Aave_3054	0.004	0.191262	0	3.9346e-17	0.0203697	0.337255	1	?	APS58_3940
1863	Aave_3068	0.004	0.00382751	0	4.68811e-29	0.0202103	0.000725335	2.76365e-16	?	APS58_3925
1864	Aave_3076	0.004	0.00306854	0	4.78281e-29	0.0203697	1.25878e-05	2.17532e-17	?	APS58_3917
1865	Aave_3174	0.004	0.156839	0	7.11728e-18	0.0203697	0.15022	0.950137	?	APS58_3812
1866	Aave_3207	0.004	0.00306695	0	1.18095e-29	0.0203697	1.51396e-06	1.18827e-14	?	APS58_3589
1867	Aave_3372	0.004	0.0174217	0	2.07214e-30	0.0201344	0.100328	6.3857e-16	?	APS58_3612
1868	Aave_3387	0.004	0.00442746	0	1.81723e-28	0.0203697	0.00144864	5.07414e-18	?	APS58_3597
1869	Aave_3392	0.004	0.00324049	0	2.98046e-30	0.020358	0.000239196	1.3965e-19	?	APS58_3592
1870	Aave_3394	0.004	0.00306695	0	1.18095e-29	0.0203697	1.51396e-06	1.18827e-14	?	APS58_3589
1871	Aave_3398	0.004	0.00426342	0	2.88325e-29	0.0203697	0.00330958	2.49017e-14	?	APS58_3583
1872	Aave_3549	0.004	0.0127594	0	1.98736e-28	0.0199477	0.0684604	9.22057e-14	no	APS58_0591
1873	Aave_3558	0.004	0.0105521	0	2.47224e-28	0.0203693	0.051978	4.43171e-14	?	APS58_0600
1874	Aave_3562	0.004	0.0178665	0	5.09722e-29	0.0203585	0.102797	4.74388e-15	?	APS58_0604
1875	Aave_3581	0.004	0.141707	0	3.78398e-27	0.0203697	0.000155889	1	?	APS58_0623
1876	Aave_3639	0.004	0.00822384	0	4.18687e-28	0.0203697	0.0338098	6.74993e-13	?	APS58_0678
1877	Aave_3644	0.004	0.00294726	0	3.42219e-31	0.0199409	0.000344969	1.63822e-24	no	APS58_0683
1878	Aave_3686	0.004	0.15819	0	1.22614e-16	0.0203697	0.109605	1	?	APS58_0726
1879	Aave_3716	0.004	0.00289686	0	8.59176e-29	0.0203697	0.000820448	9.39123e-19	?	?
1880	Aave_3769	0.004	0.0193473	0	4.33487e-29	0.0203642	0.112064	1.0554e-18	?	APS58_0811
1881	Aave_3781	0.004	0.0233405	0	1.60374e-31	0.0203697	0.139776	2.49662e-19	?	APS58_0823
1882	Aave_3864	0.004	0.0185257	0	1.51409e-32	0.0203256	0.107467	2.43043e-27	?	APS58_0902
1883	Aave_3880	0.004	0.139173	0	5.61158e-16	0.0199427	0.000937168	0.982124	no	APS58_0917
1884	Aave_3935	0.004	0.164699	0	7.90982e-19	0.0203697	0.1856	0.964892	?	APS58_0973
1885	Aave_4019	0.004	0.0116309	0	4.45302e-30	0.0203697	0.0604677	1.17889e-19	?	APS58_1057
1886	Aave_4025	0.004	0.00306695	0	1.18095e-29	0.0203697	1.51396e-06	1.18827e-14	?	APS58_3589
1887	Aave_4082	0.004	0.14382	0	3.75259e-18	0.0203697	0.00982282	1	?	APS58_1126
1888	Aave_4164	0.004	0.00290848	0	1.35505e-29	0.0199443	6.6491e-05	4.44231e-19	no	APS58_1162
1889	Aave_4217	0.004	0.0219741	0	1.04198e-30	0.0203697	0.131289	9.8649e-18	?	?
1890	Aave_4312	0.004	0.00334283	0	3.85945e-30	0.0203697	0.000917204	9.91988e-23	?	APS58_1314
1891	Aave_4327	0.004	0.152597	0	7.08197e-23	0.0203697	0.0767684	1	?	APS58_1329
1892	Aave_4443	0.004	0.00786444	0	3.50061e-28	0.0203697	0.0323143	3.60798e-14	?	APS58_1449
1893	Aave_4445	0.004	0.00306695	0	1.18095e-29	0.0203697	1.51396e-06	1.18827e-14	?	APS58_3589
1894	Aave_4504	0.004	0.00306695	0	1.18095e-29	0.0203697	1.51396e-06	1.18827e-14	?	APS58_3589
1895	Aave_4560	0.004	0.0180415	0	1.41881e-30	0.0200864	0.104763	1.05763e-16	?	APS58_1581
1896	Aave_4598	0.004	0.00306695	0	1.18095e-29	0.0203697	1.51396e-06	1.18827e-14	?	APS58_3589
1897	Aave_4652	0.004	0.0128003	0	1.64316e-21	0.0201221	0.0672717	2.69581e-07	?	APS58_1681
1898	Aave_4692	0.004	0.017918	0	1.39906e-31	0.0202828	0.103366	1.50541e-18	?	APS58_1722
1899	Aave_4750	0.004	0.00443775	0	2.1102e-28	0.0203697	0.0095201	3.7684e-25	?	APS58_1784
1900	Aave_0117	0.003	0.0041551	0	1.289e-27	0.0202094	0.0100025	8.70214e-13	?	APS58_1957
1901	Aave_0161	0.003	0.146517	0	4.47854e-19	0.0203697	0.0295555	1	?	APS58_2004
1902	Aave_0171	0.003	0.00632758	0	1.37017e-28	0.0201627	0.0262162	3.93049e-14	?	APS58_2015
1903	Aave_0321	0.003	0.00569611	0	2.12554e-30	0.0203191	0.0213991	6.7941e-19	?	APS58_2167
1904	Aave_0376	0.003	0.0027787	0	1.96793e-30	0.0203697	8.11983e-09	6.67579e-18	?	APS58_2226
1905	Aave_0423	0.003	0.0141749	0	2.78463e-31	0.0203591	0.0781623	6.16906e-18	?	APS58_2277
1906	Aave_0680	0.003	0.142703	0	1.76805e-18	0.0203697	0.00121183	0.999856	?	?
1907	Aave_0716	0.003	0.00705219	0	5.35545e-28	0.0203697	0.0256742	3.74496e-15	?	?
1908	Aave_0727	0.003	0.00668149	0	5.28623e-28	0.0203697	0.0251001	1.96161e-12	?	?
1909	Aave_0735	0.003	0.00335654	0	6.93831e-22	0.0203697	8.65884e-06	3.86217e-06	?	?
1910	Aave_0754	0.003	0.00278218	0	5.36795e-27	0.0203697	2.41898e-05	1.68698e-31	?	APS58_2457
1911	Aave_0780	0.003	0.00276913	0	2.88447e-31	0.0203697	0.000933548	9.71442e-20	?	APS58_2483
1912	Aave_0816	0.003	0.0385544	0.2	2.2151e-30	0.0306959	0.000251951	1.15538e-18	?	APS58_2518
1913	Aave_0845	0.003	0.00502399	0	3.38301e-28	0.0201435	0.0152168	5.86507e-14	?	APS58_2547
1914	Aave_0913	0.003	0.00328754	0	5.6437e-31	0.0200795	0.000333962	4.32976e-21	?	APS58_2616
1915	Aave_0934	0.003	0.00320041	0	7.00129e-31	0.0203697	0.000928284	1.41459e-24	?	APS58_2637
1916	Aave_0994	0.003	0.0100048	0	8.57737e-29	0.0202809	0.0484239	5.4221e-15	?	APS58_2700
1917	Aave_1012	0.003	0.144107	0	1.32733e-17	0.019945	0.0159837	1	no	APS58_2718
1918	Aave_1106	0.003	0.00268602	0	1.10117e-33	0.0203697	0.000356453	8.79886e-22	?	APS58_2817
1919	Aave_1150	0.003	0.00956843	0	2.99974e-28	0.0200183	0.0471127	3.37941e-13	?	APS58_2861
1920	Aave_1370	0.003	0.00295623	0	4.11145e-29	0.0200394	0.000142167	6.049e-18	?	APS58_3106
1921	Aave_1422	0.003	0.004422	0	4.52456e-28	0.0203396	0.0104949	2.83606e-13	?	APS58_3157
1922	Aave_1447	0.003	0.143358	0	5.32824e-18	0.0203697	0.00961793	1	?	APS58_3187
1923	Aave_1468	0.003	0.00549194	0	4.43786e-28	0.0200144	0.0208171	1.59259e-14	?	APS58_3212
1924	Aave_1563	0.003	0.00275359	0	5.27535e-30	0.0202861	5.87005e-05	1.1915e-19	?	APS58_3305
1925	Aave_1842	0.003	0.00357819	0	2.13698e-28	0.0202808	0.00279934	1.37954e-16	?	APS58_3518
1926	Aave_1951	0.003	0.00628029	0	6.84976e-28	0.0203626	0.025334	1.57274e-13	?	APS58_0382
1927	Aave_2018	0.003	0.00419677	0	5.54529e-29	0.0203697	0.0108467	4.12497e-25	?	APS58_0309
1928	Aave_2048	0.003	0.00297828	0	4.90699e-31	0.0203697	0.000385837	3.03377e-17	?	APS58_0280
1929	Aave_2051	0.003	0.00338698	0	2.4311e-29	0.0203697	0.00322379	5.9119e-18	?	APS58_0277
1930	Aave_2061	0.003	0.0110872	0	1.92502e-30	0.0203697	0.0586923	3.45415e-18	?	APS58_0267
1931	Aave_2088	0.003	0.00264802	0	2.71994e-30	0.0199421	0.000263881	4.96606e-22	no	APS58_0239
1932	Aave_2117	0.003	0.00304369	0	2.88904e-28	0.0199417	1.24362e-05	1.14875e-18	no	APS58_0212
1933	Aave_2164	0.003	0.0312058	0.2	2.07601e-30	0.0203113	0.000221637	4.10386e-19	?	APS58_0169
1934	Aave_2192	0.003	0.141804	0	1.10549e-18	0.0199427	1.75947e-07	1	no	APS58_4131
1935	Aave_2320	0.003	0.00275473	0	5.01775e-21	0.0199425	3.73693e-06	1.30073e-15	no	APS58_4264
1936	Aave_2390	0.003	0.0130594	0	9.308e-30	0.019951	0.0725345	3.01425e-15	?	APS58_2962
1937	Aave_2563	0.003	0.012963	0	4.17308e-30	0.0199449	0.0728814	7.15003e-16	no	APS58_4459
1938	Aave_2592	0.003	0.00282765	0	1.94685e-29	0.0203697	0.00133991	2.27545e-21	?	APS58_4430
1939	Aave_2631	0.003	0.144055	0	1.10403e-09	0.0199562	0.0135915	1	no	APS58_4392
1940	Aave_2632	0.003	0.034414	0.2	9.65438e-28	0.024711	0.000252088	5.05099e-19	?	APS58_4391
1941	Aave_2665	0.003	0.00385732	0	2.10621e-28	0.0200681	0.00632122	1.20065e-14	?	APS58_4358
1942	Aave_2754	0.003	0.0209228	0	1.25603e-29	0.0203697	0.122989	6.70563e-16	?	?
1943	Aave_2929	0.003	0.141418	0	4.24708e-29	0.0203697	0.000173821	0.999973	?	APS58_4060
1944	Aave_2931	0.003	0.00281936	0	1.30012e-30	0.0203697	0.00028232	2.4175e-18	?	APS58_4058
1945	Aave_3001	0.003	0.00306719	0	6.93391e-30	0.0203697	3.20571e-06	4.57733e-16	?	APS58_3997
1946	Aave_3013	0.003	0.143954	0	3.99598e-17	0.0203697	0.0166424	0.998038	?	APS58_3985
1947	Aave_3029	0.003	0.00350397	0	2.92826e-28	0.0201646	0.00460455	1.58423e-14	?	APS58_3968
1948	Aave_3069	0.003	0.0136952	0	7.39581e-32	0.0203004	0.074995	1.01823e-20	?	APS58_3924
1949	Aave_3094	0.003	0.00458552	0	5.0406e-30	0.0203693	0.0115472	2.88246e-16	?	APS58_3899
1950	Aave_3106	0.003	0.0318077	0.2	2.51754e-28	0.0200003	0.000253415	1.15995e-16	?	APS58_3885
1951	Aave_3136	0.003	0.00312499	0	6.89367e-29	0.0199537	0.00254482	4.73745e-15	?	APS58_3852
1952	Aave_3163	0.003	0.00329549	0	1.03589e-28	0.0203696	0.00358855	5.90593e-17	?	APS58_3823
1953	Aave_3173	0.003	0.00435728	0	1.75836e-30	0.0203109	0.0121255	6.17038e-19	?	APS58_3813
1954	Aave_3234	0.003	0.00264379	0	1.25523e-27	0.0203697	6.31987e-05	1.5643e-23	?	APS58_3754
1955	Aave_3385	0.003	0.0810799	0	5.0633e-19	0.0203697	0.139787	0.413408	?	APS58_3599
1956	Aave_3707	0.003	0.00275783	0	1.34666e-30	0.0202288	0.000246728	1.48255e-18	?	APS58_0747
1957	Aave_3801	0.003	0.0141301	0	1.68174e-29	0.0203697	0.077822	1.24714e-15	?	APS58_0839
1958	Aave_3839	0.003	0.142519	0	2.16516e-17	0.0203697	0.00179384	1	?	APS58_0877
1959	Aave_3849	0.003	0.00320611	0	1.68234e-28	0.0200499	0.000848756	9.33953e-17	?	APS58_0887
1960	Aave_3861	0.003	0.0138972	0	6.6683e-32	0.0201963	0.0766854	7.22523e-20	?	APS58_0899
1961	Aave_3899	0.003	0.0028078	0	7.97395e-30	0.0203646	0.000216355	1.74874e-20	?	APS58_0936
1962	Aave_3953	0.003	0.154931	0	1.31528e-17	0.0203697	0.08898	1	?	APS58_0992
1963	Aave_3973	0.003	0.00262932	0	2.0761e-28	0.0199483	0.000117364	5.77052e-17	no	APS58_1013
1964	Aave_3995	0.003	0.00288242	0	9.15782e-29	0.0201528	0.000320844	3.08508e-17	?	APS58_1032
1965	Aave_4075	0.003	0.00324996	0	6.52788e-28	0.0199974	0.000294974	1.5487e-16	?	APS58_1119
1966	Aave_4271	0.003	0.00501421	0	7.62781e-28	0.0203467	0.012587	1.51825e-13	?	APS58_1271
1967	Aave_4275	0.003	0.00313916	0	8.75876e-29	0.0201125	0.000213755	1.22816e-16	?	APS58_1276
1968	Aave_4290	0.003	0.00873463	0	2.7418e-29	0.0203697	0.0393566	6.06264e-15	?	APS58_1291
1969	Aave_4325	0.003	0.0169193	0	1.33415e-29	0.0203697	0.0971889	1.79015e-16	?	APS58_1327
1970	Aave_4409	0.003	0.00313446	0	7.13065e-29	0.0199436	0.00163775	4.80727e-16	no	APS58_1415
1971	Aave_4451	0.003	0.0196716	0	5.24672e-32	0.0203678	0.115306	1.29573e-22	?	APS58_1458
1972	Aave_4502	0.003	0.019893	0	1.998e-29	0.0203695	0.116839	1.97455e-15	?	APS58_1511
1973	Aave_4512	0.003	0.00493591	0	8.95458e-31	0.0202137	0.0164127	8.29644e-21	?	APS58_1520
1974	Aave_4557	0.003	0.00359201	0	3.47918e-28	0.020202	0.00711297	6.14137e-14	?	APS58_1578
1975	Aave_4696	0.003	0.003173	0	1.15758e-28	0.0201151	0.000441655	1.61502e-16	?	APS58_1726
1976	Aave_4763	0.003	0.00341906	0	1.78311e-28	0.0203695	0.000446864	1.21411e-16	?	APS58_1797
1977	Aave_0014	0.002	0.00889572	0	1.76373e-28	0.0203697	0.0404753	5.11072e-14	?	APS58_1848
1978	Aave_0043	0.002	0.0120725	0	1.70426e-28	0.0203697	0.061534	5.19566e-15	?	APS58_1877
1979	Aave_0074	0.002	0.0158738	0	7.48988e-32	0.0203617	0.0889517	1.74366e-20	?	APS58_1909
1980	Aave_0104	0.002	0.00291479	0	5.43185e-28	0.0199485	9.91097e-05	1.22194e-16	no	APS58_1942
1981	Aave_0123	0.002	0.142385	0	2.76816e-16	0.0203697	0.00686388	1	?	APS58_1965
1982	Aave_0174	0.002	0.00247128	0	2.1235e-30	0.0199532	7.01728e-06	6.56879e-22	no	APS58_2018
1983	Aave_0195	0.002	0.0077842	0	1.18347e-27	0.0203697	0.0317571	7.96629e-16	?	APS58_2039
1984	Aave_0235	0.002	0.152439	0	5.26914e-17	0.0203697	0.0732554	0.998355	?	APS58_2079
1985	Aave_0272	0.002	0.00287572	0	9.55878e-29	0.0199518	0.00281893	9.8623e-16	?	APS58_2117
1986	Aave_0305	0.002	0.00262757	0	4.85341e-29	0.0203519	3.98757e-07	1.54683e-25	?	APS58_2151
1987	Aave_0309	0.002	0.00968379	0	3.26374e-29	0.0202174	0.0483705	1.34954e-14	?	APS58_2155
1988	Aave_0317	0.002	0.00515307	0	2.59199e-28	0.0203697	0.0174871	1.67636e-22	?	APS58_2163
1989	Aave_0338	0.002	0.00294782	0	4.3549e-22	0.0199505	0.00132311	1.42176e-12	no	APS58_2185
[truncated: 2,720 more rows]
