# Supplementary material for: Show me your secret(ed) weapons: a multifaceted approach reveals a wide arsenal of type III‐secreted effectors in the cucurbit pathogenic bacterium Acidovorax citrulli and novel effectors in the Acidovorax genus
Source: Mol Plant Pathol. 2019 Oct 23;21(1):17–37. doi: 10.1111/mpp.12877 (PMC6913199; doi:10.1111/mpp.12877)
Supplement: Supplementary file 10 — Table S4 Perfect plant‐inducible promoter boxes in the Acidovorax citrulli M6 genome. [file MPP-21-17-s010.xlsx]

## Sheet: Perfect pip box
Table S4 Perfect plant-inducible promoter (PIP) boxes in the Acidovorax citrulli M6 genome.
Perfect PIP boxes were screened using the fuzznuc tool with the PIP box pattern TTCGB-15N-TTCGB (Koebnik et al., J. Bacteriol. 2006; 188, 7652-7660).
In this analysis, only genes for which the distance between the end of the PIP box and the putative start codon was shorter than 650 nucleotides were considered.
Column G (Gene): descriptions are according to the A. citrulli M6 genome annotation. HP, hypothetical protein. Red fonts: these genes are annotated as HP but sequence analysis revealed similarity to known T3Es (see Table 1).
Rows shaded with green and marked with "No*" in column I: genes with lower expression values in the hrpX mutant than in the wild-type strain but with significance values that were slightly below the cut-off value (see Table S3A).
Row 16: gene APS58_1000* was not annotated in the new M6 annotation. It is located between genes APS58_0999 and APS58_1000.
Perfect pix box	Start pip box	End pip box	Gene start codon	distance (bp)	Locus_tag	Gene	Strand	Significantly regulated by HrpX
ttcgcttccccataatcccgttcgc	294542	294566	294723	157	APS58_0254	natA_1	+	No
ttcgcgctgctgggctggctttcgg	520882	520906	521277	371	APS58_0442	Putative pterin-4-alpha-carbinolamine dehydratase	+	No
ttcgcaggtgggcgcgtggcttcgc	626646	626670	626959	289	APS58_0542	hopD2	+	No
ttcgcccaccatggatcctgttcgc	1046377	1046401	1046986	585	APS58_0920	HP	+	No
ttcgtgaaacacacacccacttcgc	1058379	1058403	1058500	97	APS58_0931	rpoH	+	No*
ttcgcattccgcgcgactgcttcgc	1113649	1113673	1113709	36	APS58_0986	HP	+	Yes
ttcggctggatcgcccggcgttcgg	1127632	1127656	1127704	48	APS58_0997	tRNA	+	No
ttcgccaccgggcgcacggcttcgt	1129783	1129807	1129817	10	APS58_1000*	HP	+	Yes
ttcgcttgtgctgcgattatttcgc	1156839	1156863	1157342	479	APS58_1023	xopD	+	No*
ttcgtgcgccggcaatacgtttcgg	1346454	1346478	1346603	125	APS58_1192	HP	+	No
ttcggttgcgcgaacgcgcgttcgg	1383319	1383343	1383703	360	APS58_1231	D-threonine aldolase	+	No
ttcgcgcgccacggccccgcttcgc	1409795	1409819	1410119	300	APS58_1255	T3E XopAE	+	Yes
ttcgcatgtccgcggagtcgttcgg	1511860	1511884	1512052	168	APS58_1340	HP	+	Yes
ttcgccaatgcagcgtccggttcgc	1839737	1839761	1840034	273	APS58_1648	HP	+	No
ttcgtgcctttccgaactctttcgc	1874604	1874628	1874941	313	APS58_1676	T3E protein	+	No
ttcgccgggtcacggatgggttcgg	1879906	1879930	1880017	87	APS58_1681	yiaD_1	+	No
ttcgtgcctgcgggcacgtattcgc	1970321	1970345	1970408	63	APS58_1760	T3E protein	+	Yes
ttcgcgagcgcgcaccggcgttcgc	2154043	2154067	2154435	368	APS58_1934	HP	+	No*
ttcgcaagttctccagctttttcgg	2174442	2174466	2174654	188	APS58_1954	HP	+	Yes
ttcgcgcaccggcatggattttcgt	2362343	2362367	2362626	259	APS58_2122	xopAG	+	No
ttcgcattccggtgcgcggcttcgg	2550284	2550308	2550387	79	APS58_2308	hrpB7	+	Yes
ttcgcatccgctgcgccgccttcgc	2553056	2553080	2553423	343	APS58_2312	hrpW	+	Yes
ttcgcgatgccgcatgcagcttcgc	2556756	2556780	2556924	144	APS58_2314	HP	+	Yes
ttcgcgcaaaggtgagcggcttcgc	2581209	2581233	2581585	352	APS58_2345	T3E effector XopP	+	Yes
ttcgcaccgccgtgcaggggttcgc	2585239	2585263	2585399	136	APS58_2347	HP	+	Yes
ttcgtacccaaatgtagagattcgc	2852194	2852218	2852282	64	APS58_2589	T3E YopP/AvrRxv family	+	No
ttcggacgcttccaatgttcttcgc	3044618	3044642	3044980	338	APS58_2765	HP	+	No
ttcggaccgctgcgccggcattcgc	3052001	3052025	3052432	407	APS58_2771	HP	+	Yes
ttcgctacctgcagcgatgcttcgc	3563439	3563463	3563774	311	APS58_3252	outer protein XopAC	+	No
ttcgcctggcgcaatgcgggttcgc	3574633	3574657	3574825	168	APS58_3261	T3E HopBF1	+	Yes
ttcgctcatctggatcaagcttcgt	3615850	3615874	3616193	319	APS58_3303	T3E XopE2	+	No*
ttcgccgaggccgacctgccttcgc	3876649	3876673	3876869	196	APS58_3570	HP	+	No
ttcgttttaagacgaagaaattcgc	4030992	4031016	4031209	193	APS58_3722	HP	+	Yes
ttcgtgcctgtccccgccgcttcgc	4126158	4126182	4126464	282	APS58_3805	HP	+	No*
ttcgcatctccggcagtactttcgt	4342243	4342267	4342665	398	APS58_4008	HP	+	No
ttcgcatccatggggccggcttcgc	4442672	4442696	4443213	517	APS58_4095	HP	+	Yes
ttcggctggctggtggaagcttcgc	4470357	4470381	4470773	392	APS58_4112	avrBs1	+	No
ttcgtcagcctgaccggctattcgg	26559	26583	26197	362	APS58_0023	tar1	-	No
ttcgttttgttgattggaaattcgc	34554	34578	34553	1	APS58_0030	T3E HopBN1	-	Yes
ttcgcaattcgagaaatttgttcgg	93187	93211	93022	165	APS58_0077	HP	-	Yes
ttcgtgctctctttaactgattcgg	195468	195492	195111	357	APS58_0167	avrBsT	-	No*
ttcgcacggctgaagaggcattcgc	209606	209630	209329	277	APS58_0178	T3E HopF2	-	No
ttcgtgttgaaggcattcgtttcgg	216423	216447	216315	108	APS58_0185	HP	-	Yes
ttcgtgcatcggctcttccattcgc	227069	227093	226515	554	APS58_0197	puuD_1	-	Yes
ttcgcgtgtgcgtgaactctttcgc	254146	254170	254075	71	APS58_0218	HP	-	Yes
ttcgccccggcctgccggacttcgc	579574	579598	579502	72	APS58_0500	HP	-	Yes
ttcgcccggcaggcacccgtttcgc	583025	583049	582809	216	APS58_0502	yopJ	-	Yes
ttcgccgcgggagcagtaccttcgc	586202	586226	585956	246	APS58_0506	avirulence protein AvrPphE family	-	No*
ttcgcatgcatgtgagcggattcgg	631454	631478	630839	615	APS58_0543	HP	-	Yes
ttcggctgaagcaagaggcgttcgg	665907	665931	665825	82	APS58_0578	ftsH_1	-	No
ttcgcttgctgcttcacgggttcgc	715951	715975	715863	88	APS58_0633	xynB	-	Yes
ttcgcatcgccgtgcatggtttcgc	1015878	1015902	1015701	177	APS58_0886	HP	-	Yes
ttcgtgcacgcgcctgccggttcgc	1161953	1161977	1161806	147	APS58_1026	HP	-	Yes
ttcgcgcgcggttcctgtcgttcgg	1215526	1215550	1215014	512	APS58_1067	HP	-	No
ttcgcgaggccacgcattgcttcgc	1632395	1632419	1632309	86	APS58_1448	HP	-	Yes
ttcgcattcccgtggccggcttcgg	1669735	1669759	1669644	91	APS58_1483	HP	-	Yes
ttcgcgcgaccgggcatcgtttcgt	1830148	1830172	1829902	246	APS58_1635	HP	-	No*
ttcgccaccacgtgggcctattcgc	2123960	2123984	2123448	512	APS58_1898	dprE1	-	No*
ttcgggggattgtgcaatggttcgc	2190441	2190465	2190207	234	APS58_1966	YopJ family effector	-	No*
ttcgcgccagcgcgcgggacttcgc	2212320	2212344	2212063	257	APS58_1986	HP	-	Yes
ttcgccaactcgctggcttcttcgg	2527455	2527479	2527051	404	APS58_2286	thiL	-	No
ttcgtgctgcaccggctcgattcgg	2532616	2532640	2532023	593	APS58_2289	HP	-	No
ttcgccttacgcgatgagccttcgg	2546196	2546220	2546073	123	APS58_2304	hrcQ	-	Yes
ttcgcgcggggcggaaccgcttcgc	2550224	2550248	2550146	78	APS58_2307	hrcU	-	Yes
ttcgcaagccatgaagcaacttcgt	2567741	2567765	2566734	7	APS58_2329	HP	-	Yes
ttcgcaagccgtcgcgcggcttcgc	2569879	2569903	2569803	76	APS58_2331	hrcC	-	Yes
ttcgcgacaaaaaccggggtttcgg	2834530	2834554	2834313	217	APS58_2571	mdoH	-	No
ttcggctgcatggccgccgcttcgc	2862541	2862565	2862501	40	APS58_2599	pelA_2	-	Yes
ttcgcggcttaaatacgcaattcgg	3065263	3065287	3064895	368	APS58_2782	HP	-	No
ttcgttccaggcaggctgtcttcgc	3262651	3262675	3262590	61	APS58_2974	HP	-	Yes
ttcgccggggagggcagtttttcgc	3605458	3605482	3605197	261	APS58_3289	hopW1-1	-	Yes
ttcgcggggtggcactccgcttcgg	3611673	3611697	3611575	98	APS58_3297	HP	-	Yes
ttcgcagccctccccggcacttcgc	3656278	3656302	3656147	131	APS58_3344	T3E XopAI	-	Yes
ttcgcacgttggacatgcatttcgc	3989762	3989786	3989700	62	APS58_3685	HP	-	Yes
ttcgcagcccagtcactgcattcgg	4265109	4265133	4264951	158	APS58_3931	T3E AvrRxo1	-	No
ttcgcgcgtgccgccgatgcttcgc	4452707	4452731	4452559	148	APS58_4101	T3E, lipase domain	-	No*
ttcgcgcaggcgcatgcgcgttcgc	4476037	4476061	4475953	84	APS58_4116	HP	-	Yes
ttcgcaccgtcggccatcgcttcgc	4692889	4692913	4692529	360	APS58_4317	T3E HopD1	-	Yes
