# Supplementary material for: Show me your secret(ed) weapons: a multifaceted approach reveals a wide arsenal of type III‐secreted effectors in the cucurbit pathogenic bacterium Acidovorax citrulli and novel effectors in the Acidovorax genus
Source: Mol Plant Pathol. 2019 Oct 23;21(1):17–37. doi: 10.1111/mpp.12877 (PMC6913199; doi:10.1111/mpp.12877)
Supplement: Supplementary file 11 — Table S5 Ranking and prediction scores of open reading frames of Acidovorax citrulli M6 (GenBank accession CP029373.1) in the second machine‐learning run. [file MPP-21-17-s011.xlsx]

## Sheet: negs_with_feature_selec
Table S5 Ranking and prediction scores of open reading frames of Acidovorax citrulli M6 (GenBank accession CP029373.1) in the second machine learning run.
Homologous locus_tags of A. citrulli AAC00-1 (GenBank accession CP000512.1) are shown in column K. "?" means that an homologous genes was not detected in AAC00-1.
Genes encoding putative T3Es based on the annotation of the M6 genome and similarity to known T3Es of other bacteria are shaded with yellow.
Genes that have similarity to T3E genes of other bacteria and were validated in translocation assays are shaden with orange.
Genes that were identified in this study as candidate T3E genes and were validated in translocation assays are shaden with green.
Genes used as positive cases for the machine learning run are bolded.
Genes used as negative cases for the machine learning run are shaded with purple.
Genes encoding T3Es that were not ranked within the top 200 ORFs in the first ML run are written with red.
Underlined column (C): selected classifier.
The T3E gene APS58_1000* identified in this study (located between genes APS58_0999 and APS58_1000) was not annotated in the new genome annotation of strain M6 and is not included in this ML run.
Rank	Locus_tag	RandonForest	Voting	KNN	LDA	SVM	LogisticRegression	NB	is_effector	AAC00-1_homolog(s)
1	APS58_3303	0.999	0.923799	1	1	0.450097	1	1	yes	?
2	APS58_4113	0.998	0.928356	1	1	0.485755	0.999999	1	yes	Aave_2174
3	APS58_1209	0.997	0.923725	1	1	0.457055	0.993123	1	yes	?
4	APS58_1921	0.997	0.94763	1	0.998545	0.646537	0.981755	1	yes	Aave_0085
5	APS58_2589	0.997	0.923424	1	1	0.450097	0.999427	1	yes	Aave_0889
6	APS58_4070	0.997	0.923624	1	0.999993	0.450097	0.997774	1	yes	Aave_2876
7	APS58_4112	0.997	0.928502	1	1	0.485755	0.999998	1	yes	Aave_2173
8	APS58_0030	0.996	0.92346	1	1	0.450097	0.999677	1	yes	Aave_2531
9	APS58_1966	0.996	0.923799	1	1	0.450097	1	1	yes	?
10	APS58_2122	0.996	0.923361	1	1	0.450104	1	1	yes	Aave_0277
11	APS58_2287	0.995	0.923361	1	1	0.450104	1	1	yes	Aave_0433
12	APS58_0506	0.993	0.930984	1	1	0.505707	0.999914	1	yes	?
13	APS58_0658	0.992	0.921606	1	1	0.450097	1	1	yes	Aave_3621
14	APS58_2045	0.992	0.825112	1	0.0373204	0.793004	0.953054	0.999659	yes	Aave_0201
15	APS58_0167	0.99	0.921899	1	1	0.450097	1	1	yes	Aave_2166
16	APS58_1760	0.99	0.974124	1	1	0.841119	0.993926	1	yes	Aave_4728
17	APS58_2345	0.99	0.935673	1	0.999967	0.564481	0.986484	1	yes	Aave_0588
18	APS58_1255	0.988	0.951586	1	1	0.670059	0.999541	1	yes	Aave_4254
19	APS58_3289	0.987	0.92146	1	1	0.450097	1	1	yes	Aave_1548
20	APS58_1954	0.986	0.871411	1	1	0.0646748	1	1	?	Aave_0114
21	APS58_3909	0.986	0.854063	1	0.322418	0.670059	0.9993	1	yes	Aave_3085
22	APS58_4101	0.986	0.968901	1	0.999995	0.795279	0.999935	1	yes	Aave_2844
23	APS58_0502	0.985	0.921222	1	1	0.450097	0.99835	1	yes	Aave_3462
24	APS58_1634	0.985	0.961531	1	0.999916	0.789759	0.957175	1	yes	Aave_4612
25	APS58_1676	0.984	0.782333	1	0.0196898	0.457055	0.988997	1	yes	?
26	APS58_0542	0.981	0.968168	1	0.999977	0.795279	0.999945	1	yes	Aave_3502
27	APS58_1986	0.979	0.874634	1	1	0.105066	0.987956	1	?	Aave_0143
28	APS58_1482	0.978	0.919705	1	1	0.450104	0.999993	1	yes	Aave_4472
29	APS58_2974	0.978	0.90523	0.8	1	0.881775	0.682619	1	yes	Aave_1244
30	APS58_2736	0.97	0.598648	0.8	0.000680857	0.875841	0.541102	0.000206504	?	Aave_1028
31	APS58_3930	0.97	0.598431	0.8	0.00113979	0.875887	0.54105	0.000280363	yes	Aave_3063
32	APS58_0492	0.969	0.925127	1	1	0.505707	0.999853	1	yes	Aave_3452
33	APS58_4317	0.966	0.968451	1	0.999971	0.83243	0.991421	1	yes	Aave_2802
34	APS58_2799	0.965	0.953179	1	0.999999	0.708365	0.989771	1	yes	Aave_1090
35	APS58_2082	0.963	0.59935	0.8	0.00132066	0.875823	0.541143	0.000361358	?	Aave_0238
36	APS58_3109	0.961	0.780507	1	0.0364199	0.487149	0.969733	1	yes	Aave_1373
37	APS58_3943	0.961	0.914271	1	0.974727	0.487158	0.972622	1	yes	?
38	APS58_1023	0.957	0.91985	1	0.999999	0.450104	0.999985	1	yes	Aave_4359
39	APS58_1492	0.957	0.714212	0.8	0.328613	0.876089	0.540524	0.482929	?	Aave_4483
40	APS58_1608	0.957	0.596036	0.8	3.1577e-05	0.875713	0.541175	2.19041e-05	?	Aave_4586
41	APS58_1737	0.957	0.599759	0.8	0.00465299	0.87592	0.541036	0.000936688	?	Aave_4707
42	APS58_1433	0.956	0.597239	0.8	0.00018	0.875584	0.541378	2.9272e-05	yes	Aave_4427
43	APS58_4116	0.953	0.900627	0.8	0.999966	0.880805	0.683115	1	yes	Aave_2177
44	APS58_0424	0.952	0.651768	0.8	0.136539	0.876081	0.540559	0.24328	?	Aave_1909
45	APS58_2228	0.95	0.975061	1	1	0.872072	0.999616	1	yes	Aave_0378
46	APS58_4095	0.95	0.914685	1	0.978209	0.880758	0.588239	0.999989	yes	Aave_2850
47	APS58_1544	0.949	0.597532	0.8	0.00675648	0.87584	0.541175	0.000587609	?	?
48	APS58_0500	0.948	0.898124	0.8	0.999947	0.880639	0.683181	1	yes	Aave_3459
49	APS58_1650	0.948	0.809264	0.8	0.502343	0.87593	0.54008	0.993805	?	?
50	APS58_2229	0.948	0.975508	1	1	0.872072	0.999674	1	yes	?
51	APS58_3288	0.946	0.565897	0.6	4.3613e-06	0.874658	0.541971	4.08868e-06	?	Aave_1547
52	APS58_1658	0.945	0.917047	1	1	0.450097	0.999814	1	yes	Aave_4632
53	APS58_1871	0.945	0.604467	0.8	0.0252502	0.87604	0.540748	0.025935	?	Aave_0037
54	APS58_4271	0.943	0.721384	0.8	0.707159	0.876091	0.540801	0.172685	?	?
55	APS58_3424	0.942	0.595247	0.8	0.000513676	0.875487	0.541496	5.65959e-05	?	?
56	APS58_0943	0.941	0.594132	0.8	1.35062e-05	0.875471	0.541417	8.87122e-06	?	?
57	APS58_3685	0.941	0.901111	0.8	0.999991	0.88139	0.682833	1	?	Aave_3302
58	APS58_1078	0.94	0.595905	0.8	7.19649e-05	0.875573	0.54136	3.66154e-05	?	?
59	APS58_1929	0.939	0.827246	0.8	0.996861	0.184228	0.836737	0.991934	?	?
60	APS58_3261	0.939	0.911143	1	0.999999	0.450097	0.996378	1	yes	Aave_1520
61	APS58_3297	0.939	0.898802	0.8	0.999549	0.880729	0.683116	1	yes	Aave_1555
62	APS58_0987	0.937	0.862926	1	0.999956	0.065614	0.996087	1	?	Aave_3949
63	APS58_2316	0.937	0.895575	1	1	0.323386	0.999913	1	?	Aave_0461
64	APS58_2767	0.935	0.872173	0.8	0.999483	0.472797	0.884029	1	yes	?
65	APS58_2329	0.931	0.904531	1	0.929547	0.88087	0.588136	0.999985	?	Aave_0472
66	APS58_0520	0.928	0.790657	0.8	0.491229	0.876052	0.540402	0.882777	?	?
67	APS58_0198	0.927	0.59178	0.8	5.52534e-06	0.875146	0.54166	2.99606e-06	?	?
68	APS58_1026	0.926	0.894447	0.8	0.998185	0.879962	0.68341	1	?	Aave_3989
69	APS58_3798	0.926	0.592538	0.8	7.31859e-05	0.875359	0.54156	1.5719e-05	?	Aave_3187
70	APS58_0916	0.925	0.593087	0.8	3.05023e-06	0.874985	0.541762	3.09886e-06	?	Aave_3879
71	APS58_2313	0.925	0.912794	1	0.999958	0.450097	0.999762	1	yes	Aave_0458
72	APS58_3396	0.922	0.562523	0.6	2.6871e-07	0.874623	0.541931	1.19276e-06	?	Aave_1693
73	APS58_3652	0.922	0.532728	0.4	6.5855e-06	0.874616	0.542003	4.95522e-06	?	Aave_3334
74	APS58_2033	0.92	0.532276	0.4	1.20816e-06	0.87449	0.542038	2.5625e-06	?	Aave_0189
75	APS58_3402	0.92	0.533144	0.4	1.17166e-07	0.874474	0.541996	9.22946e-07	?	Aave_1699
76	APS58_3057	0.918	0.590604	0.8	3.37014e-06	0.875034	0.541727	2.31753e-06	?	Aave_1324
77	APS58_3392	0.917	0.561937	0.6	8.53586e-08	0.874678	0.541868	5.68276e-07	?	Aave_1689
78	APS58_4062	0.917	0.591663	0.8	0.000104289	0.87521	0.541685	2.31873e-05	?	Aave_2927
79	APS58_3630	0.915	0.563852	0.6	5.95547e-06	0.87465	0.541986	6.57947e-06	?	Aave_3356
80	APS58_0069	0.912	0.533898	0.4	7.58398e-06	0.874593	0.54202	6.19696e-06	?	Aave_2500
81	APS58_0885	0.912	0.746151	0.8	0.0577058	0.878628	0.589141	0.999998	yes	Aave_3847
82	APS58_0044	0.911	0.68299	1	0.000285411	0.877106	0.58995	0.406882	?	?
83	APS58_1694	0.91	0.691072	0.8	0.0266213	0.194554	0.862811	1	?	Aave_4665
84	APS58_3406	0.91	0.53167	0.4	3.98949e-08	0.874347	0.542038	5.82334e-07	?	Aave_1703
85	APS58_0557	0.908	0.530806	0.4	1.17868e-07	0.874503	0.541976	7.07798e-07	?	Aave_3516
86	APS58_0344	0.907	0.592638	0.8	0.00241253	0.875741	0.541266	0.000346298	?	?
87	APS58_3403	0.906	0.529773	0.4	4.36175e-07	0.874283	0.542122	1.78547e-06	?	Aave_1700
88	APS58_2320	0.902	0.77835	0.8	0.28847	0.878861	0.589096	0.999999	?	Aave_0465
89	APS58_0543	0.9	0.820719	1	0.908941	0.0646748	0.827453	1	?	Aave_3503
90	APS58_3211	0.898	0.531829	0.4	1.93166e-06	0.87433	0.542137	5.53133e-06	?	Aave_1467
91	APS58_3579	0.898	0.531836	0.4	2.78643e-06	0.874409	0.542103	5.95511e-06	?	?
92	APS58_1958	0.896	0.559028	0.6	1.52903e-06	0.874745	0.5419	2.94488e-06	?	Aave_0118
93	APS58_3344	0.896	0.857026	0.8	1	0.348875	0.915555	1	yes	Aave_1647
94	APS58_3508	0.893	0.529191	0.4	3.16471e-07	0.874335	0.542091	1.64709e-06	?	Aave_1832
95	APS58_1864	0.891	0.558308	0.6	4.00116e-06	0.874899	0.541827	5.10686e-06	?	Aave_0030
96	APS58_2976	0.89	0.526702	0.4	7.70915e-07	0.87425	0.542151	2.50527e-06	?	Aave_1246
97	APS58_3726	0.89	0.651606	0.8	0.230373	0.876066	0.540702	0.183835	?	Aave_3261
98	APS58_1000	0.889	0.529485	0.4	1.57848e-06	0.874288	0.542144	2.99747e-06	yes	Aave_3961
99	APS58_4079	0.888	0.529648	0.4	9.44332e-07	0.874553	0.542002	2.90974e-06	?	Aave_2865
100	APS58_2156	0.885	0.881824	1	0.814718	0.881165	0.587807	0.999686	yes	Aave_0310
101	APS58_3646	0.885	0.864632	0.8	0.923161	0.875923	0.540128	0.999228	?	Aave_3339
102	APS58_0047	0.884	0.527288	0.4	1.6835e-07	0.87433	0.542079	1.14224e-06	?	Aave_2521
103	APS58_3416	0.884	0.55903	0.6	2.79599e-06	0.874749	0.541913	4.32728e-06	?	Aave_1713
104	APS58_1448	0.883	0.890614	0.8	0.999998	0.8821	0.68233	1	yes	Aave_4442
105	APS58_3296	0.88	0.757357	0.8	0.160736	0.878861	0.589084	0.999999	?	Aave_1554
106	APS58_2159	0.878	0.558007	0.6	2.75899e-06	0.874744	0.541915	4.49929e-06	?	Aave_0313
107	APS58_0664	0.875	0.907863	1	1	0.450097	0.999999	1	yes	Aave_3626
108	APS58_4061	0.873	0.52847	0.4	7.0712e-07	0.874429	0.542065	3.18294e-06	?	Aave_2928
109	APS58_0631	0.872	0.555956	0.6	0.000199202	0.874065	0.542331	3.60863e-05	?	?
110	APS58_1657	0.871	0.906996	1	1	0.450097	0.994994	1	yes	Aave_4631
111	APS58_0185	0.869	0.884177	0.8	0.999997	0.840864	0.686126	1	?	Aave_2148
112	APS58_4409	0.866	0.523626	0.4	1.523e-07	0.87423	0.542132	1.54143e-06	?	Aave_2614
113	APS58_2336	0.863	0.811994	1	0.349502	0.880325	0.588428	0.999972	?	Aave_0479
114	APS58_0657	0.855	0.520549	0.4	3.31134e-07	0.874112	0.5422	1.94887e-06	?	Aave_3620
115	APS58_1386	0.855	0.552185	0.6	6.23521e-05	0.874899	0.541882	1.25179e-05	?	Aave_4380
116	APS58_4274	0.855	0.833772	0.8	0.765755	0.87604	0.540393	0.961203	?	?
117	APS58_0481	0.853	0.520987	0.4	2.44523e-07	0.874081	0.542221	3.30727e-06	?	Aave_3441
118	APS58_3252	0.853	0.898253	1	0.995237	0.450097	0.969446	1	yes	Aave_1508
119	APS58_1017	0.849	0.524533	0.4	2.93433e-06	0.874545	0.542021	2.77879e-06	?	Aave_3977
120	APS58_2300	0.848	0.758139	1	0.00514241	0.880656	0.588051	0.995362	?	Aave_0446
121	APS58_3428	0.845	0.770169	1	0.0464808	0.877423	0.589295	0.999355	?	Aave_1720
122	APS58_0517	0.844	0.593055	0.8	0.0311494	0.875977	0.540938	0.0105574	?	Aave_3474
123	APS58_2771	0.842	0.73985	0.8	0.558325	0.0395457	0.895327	0.999999	?	Aave_1060
124	APS58_2450	0.84	0.585701	0.8	0.000218007	0.875553	0.541403	7.92051e-05	?	Aave_2130
125	APS58_2963	0.839	0.521156	0.4	3.22229e-06	0.874318	0.542147	4.91591e-06	?	?
126	APS58_2325	0.832	0.83488	1	0.999863	0.0646748	0.884511	1	?	Aave_0469
127	APS58_3247	0.831	0.873685	1	0.813892	0.88076	0.588162	0.99987	?	?
128	APS58_4282	0.831	0.547872	0.8	0.191516	0.0668018	0.806617	0.0888739	?	?
129	APS58_2786	0.83	0.51941	0.4	6.23995e-06	0.874404	0.542116	6.24816e-06	?	Aave_1077
130	APS58_0368	0.829	0.633041	0.8	0.000263919	0.876613	0.590388	0.339241	?	Aave_1965
131	APS58_0178	0.824	0.73995	0.8	0.0238701	0.880675	0.640516	1	yes	?
132	APS58_0401	0.824	0.518066	0.4	1.67332e-07	0.874176	0.542155	1.25757e-06	?	Aave_1931
133	APS58_3415	0.824	0.761386	1	0.0391115	0.880533	0.588191	0.998512	?	Aave_1712
134	APS58_3426	0.824	0.520597	0.4	3.12798e-05	0.874546	0.542065	8.26821e-06	?	?
135	APS58_1339	0.823	0.771037	0.8	0.282727	0.878342	0.635894	1	?	Aave_4339
136	APS58_0783	0.819	0.634291	1	0.000110865	0.877197	0.589781	0.155877	?	Aave_3741
137	APS58_2327	0.819	0.832447	1	0.99974	0.0646748	0.875858	1	?	Aave_0469
138	APS58_0345	0.818	0.577945	0.8	0.000265498	0.875807	0.541109	2.64512e-05	?	Aave_1986
139	APS58_0039	0.817	0.583452	0.8	0.0016055	0.875883	0.541008	0.00144958	?	?
140	APS58_2247	0.817	0.582322	0.8	0.0074468	0.876003	0.540884	0.00204576	?	Aave_0394
141	APS58_0630	0.816	0.548114	0.6	0.000148117	0.875023	0.541822	2.30513e-05	?	Aave_3587
142	APS58_0827	0.816	0.548918	0.6	3.13093e-05	0.874187	0.542253	1.85061e-05	?	Aave_3785
143	APS58_1627	0.815	0.488047	0.2	3.47304e-06	0.873148	0.542653	4.27142e-05	yes	Aave_4606
144	APS58_2797	0.815	0.521883	0.4	1.19358e-06	0.874281	0.542155	5.77021e-06	?	Aave_1088
145	APS58_0071	0.809	0.577028	0.8	4.14891e-05	0.875729	0.541147	7.62512e-06	?	Aave_2498
146	APS58_0148	0.808	0.576926	0.8	0.000329245	0.875859	0.541024	2.78726e-05	?	Aave_2422
147	APS58_2452	0.806	0.683379	1	0.0011189	0.877381	0.589453	0.514005	?	Aave_2133
148	APS58_2734	0.804	0.57749	0.8	0.00107652	0.875878	0.541058	0.000100831	?	Aave_1026
149	APS58_2813	0.802	0.575549	0.8	5.49142e-05	0.875504	0.541241	1.12051e-07	?	Aave_1108
150	APS58_0163	0.801	0.651158	0.8	0.131944	0.87608	0.540424	0.376521	?	?
151	APS58_0784	0.801	0.575846	0.8	2.72395e-05	0.875746	0.541064	2.44394e-06	?	Aave_3742
152	APS58_1410	0.801	0.578929	0.8	3.59842e-05	0.875203	0.541665	1.75108e-05	?	Aave_4404
153	APS58_2451	0.801	0.580992	0.8	0.00434193	0.876046	0.540619	0.0104387	?	?
154	APS58_3376	0.801	0.518382	0.4	2.21406e-05	0.874222	0.542233	1.67685e-05	?	Aave_1677
155	APS58_4206	0.801	0.600872	0.8	0.0827979	0.876087	0.540402	0.0882974	?	Aave_2265
156	APS58_0429	0.8	0.579522	0.8	6.06678e-05	0.875253	0.541638	2.37719e-05	?	Aave_1903
157	APS58_3796	0.8	0.575266	0.8	1.69918e-05	0.8756	0.541253	1.79933e-06	?	Aave_3192
158	APS58_0788	0.798	0.626835	1	0.000180655	0.877119	0.589893	0.116654	?	Aave_3745
159	APS58_0138	0.797	0.51808	0.4	3.07792e-05	0.874034	0.54233	3.15037e-05	?	?
160	APS58_0348	0.797	0.575402	0.8	0.000100734	0.875627	0.541075	1.21719e-07	?	?
161	APS58_3799	0.797	0.575355	0.8	1.19157e-05	0.875611	0.540848	1.15718e-08	?	?
162	APS58_1192	0.796	0.72603	0.8	0.000184678	0.878683	0.641348	1	?	Aave_4194
163	APS58_1077	0.795	0.618964	1	1.08416e-05	0.877111	0.58983	0.0789786	?	?
164	APS58_2695	0.795	0.574968	0.8	1.38028e-05	0.875655	0.541162	1.26842e-06	?	Aave_0989
165	APS58_3408	0.795	0.520424	0.4	1.31612e-06	0.874312	0.542141	6.1787e-06	?	Aave_1705
166	APS58_4281	0.795	0.575851	0.8	0.00357952	0.875965	0.540948	0.000489385	?	Aave_2837
167	APS58_3833	0.794	0.574588	0.8	0.000257724	0.875779	0.54116	4.54387e-05	?	?
168	APS58_0077	0.792	0.878567	0.8	1	0.88245	0.681574	1	?	?
169	APS58_0986	0.792	0.87895	0.8	0.99878	0.880692	0.683115	1	?	Aave_3948
170	APS58_1487	0.792	0.512809	0.4	4.72077e-06	0.874095	0.542265	9.53226e-06	?	Aave_4477
171	APS58_1736	0.792	0.575501	0.8	0.00172849	0.875988	0.540725	8.20574e-05	?	Aave_4706
172	APS58_3405	0.792	0.514861	0.4	5.3702e-06	0.87414	0.54225	1.16715e-05	?	Aave_1702
173	APS58_0785	0.791	0.573801	0.8	3.238e-05	0.875617	0.541199	7.01731e-07	?	?
174	APS58_1930	0.79	0.582311	0.8	0.0379753	0.876087	0.540665	0.013664	?	?
175	APS58_3895	0.786	0.575787	0.8	0.00244208	0.876036	0.540693	0.00136702	?	Aave_3098
176	APS58_0514	0.785	0.57323	0.8	4.1026e-05	0.875695	0.541201	1.05534e-05	?	Aave_3471
177	APS58_1079	0.785	0.572646	0.8	3.46759e-05	0.875597	0.541313	9.26549e-06	?	?
178	APS58_3133	0.785	0.57322	0.8	1.44223e-05	0.875696	0.541161	6.84149e-06	?	Aave_1398
179	APS58_3727	0.784	0.57703	0.8	0.0102675	0.876061	0.540704	0.00325797	?	Aave_3260
180	APS58_3400	0.782	0.469784	0.6	3.55671e-07	0.0713088	0.814419	4.63882e-05	?	Aave_1697
181	APS58_0474	0.781	0.522598	0.8	8.50482e-05	0.0646333	0.906996	0.0260409	?	Aave_3434
182	APS58_3404	0.781	0.572338	0.8	1.21561e-05	0.875371	0.541455	7.51165e-07	?	Aave_1701
183	APS58_1005	0.78	0.549982	0.6	2.14068e-05	0.87486	0.541887	1.52735e-05	?	Aave_3966
184	APS58_0423	0.778	0.599885	0.8	0.0726145	0.876091	0.540497	0.1172	?	Aave_1910
185	APS58_1241	0.778	0.571601	0.8	5.48242e-06	0.875241	0.541548	5.89425e-07	?	?
186	APS58_2987	0.777	0.594049	0.2	3.7227e-07	0.874218	0.591416	0.736022	?	?
187	APS58_3441	0.777	0.511774	0.4	1.39825e-07	0.874104	0.542186	1.27721e-06	?	Aave_1732
188	APS58_3793	0.776	0.571751	0.8	4.70833e-06	0.875348	0.541471	9.80409e-07	?	Aave_3195
189	APS58_3797	0.776	0.572048	0.8	8.87132e-06	0.875427	0.54142	1.46754e-06	?	Aave_3191
190	APS58_1674	0.774	0.570864	0.8	3.46594e-06	0.87515	0.5416	3.87558e-07	?	Aave_4648
191	APS58_3795	0.774	0.571456	0.8	2.61406e-06	0.875315	0.541482	7.23101e-07	?	Aave_3193
192	APS58_0757	0.772	0.572492	0.8	2.55312e-05	0.875391	0.541476	1.89187e-06	?	?
193	APS58_2324	0.772	0.851523	0.8	0.939396	0.880088	0.588594	0.999986	?	?
194	APS58_1607	0.771	0.570412	0.8	4.28539e-06	0.875201	0.541456	2.67347e-08	?	?
195	APS58_2322	0.77	0.896415	1	0.991602	0.880608	0.588349	0.999997	?	Aave_0467
196	APS58_3136	0.769	0.570271	0.8	2.75717e-07	0.875129	0.541564	2.08899e-07	?	Aave_1401
197	APS58_3724	0.769	0.74564	1	0.00358246	0.877436	0.589298	0.986022	?	Aave_3264
198	APS58_2305	0.768	0.694041	0.6	0.0491097	0.878294	0.589284	1	?	Aave_0451
199	APS58_3433	0.767	0.57375	0.8	0.000517545	0.875717	0.541252	2.80516e-05	?	Aave_1725
200	APS58_3794	0.766	0.569691	0.8	1.51536e-06	0.87533	0.541398	1.17832e-07	?	Aave_3194
201	APS58_1830	0.765	0.480855	0.2	6.85042e-07	0.872858	0.542737	4.7085e-05	?	Aave_4795
202	APS58_2342	0.765	0.569992	0.8	1.46071e-06	0.87534	0.541449	7.01366e-07	?	?
203	APS58_1338	0.764	0.51898	0.4	2.59542e-06	0.874556	0.542024	7.69405e-06	?	Aave_4338
204	APS58_3137	0.764	0.569388	0.8	5.79744e-07	0.875165	0.541486	3.85562e-08	?	Aave_1402
205	APS58_1107	0.763	0.540011	0.6	8.84675e-08	0.874848	0.541729	1.19051e-07	?	Aave_4063
206	APS58_3626	0.763	0.540014	0.6	1.6423e-07	0.874861	0.54174	1.75952e-07	?	Aave_3360
207	APS58_2445	0.761	0.569863	0.8	1.99699e-05	0.875442	0.541443	3.7063e-06	?	?
208	APS58_2815	0.76	0.570804	0.8	0.000388839	0.875675	0.541283	1.51593e-05	?	Aave_1107
209	APS58_0053	0.759	0.856089	0.8	0.998526	0.875631	0.539726	0.999999	?	?
210	APS58_0349	0.759	0.515305	0.4	5.32815e-07	0.874335	0.542111	4.13221e-06	?	Aave_1984
211	APS58_2696	0.759	0.569715	0.8	1.70021e-05	0.875406	0.541472	3.52443e-06	?	Aave_0990
212	APS58_3388	0.759	0.577174	0.8	0.000762457	0.875584	0.541389	0.000212798	?	?
213	APS58_1240	0.758	0.539425	0.6	4.96126e-07	0.874843	0.541731	6.41394e-08	?	?
214	APS58_2323	0.758	0.766602	0.8	0.338687	0.880328	0.58841	0.999923	?	Aave_0468
215	APS58_4374	0.757	0.56909	0.8	1.84883e-07	0.875031	0.541583	4.63818e-08	?	Aave_2649
216	APS58_3139	0.756	0.539275	0.6	2.96401e-07	0.874871	0.541676	2.557e-08	?	Aave_1404
217	APS58_4332	0.756	0.539281	0.6	2.94319e-07	0.874874	0.541711	7.33764e-08	?	Aave_2789
218	APS58_2784	0.755	0.573291	0.8	0.00469568	0.876048	0.540642	0.0083331	?	Aave_1075
219	APS58_2530	0.754	0.539248	0.6	7.00937e-08	0.874748	0.541607	8.05366e-10	?	Aave_0828
220	APS58_2959	0.753	0.538846	0.6	5.56167e-07	0.874831	0.541781	2.34135e-07	?	?
221	APS58_3935	0.753	0.515907	0.4	3.82126e-05	0.874294	0.54221	2.4511e-05	?	Aave_3059
222	APS58_0211	0.752	0.570454	0.8	6.65403e-05	0.875484	0.541406	2.2196e-06	?	?
223	APS58_0454	0.752	0.513987	0.4	2.3836e-07	0.87434	0.542091	2.77965e-06	?	Aave_1879
224	APS58_3375	0.751	0.568098	0.8	5.26195e-06	0.875269	0.541557	2.01134e-06	?	Aave_1676
225	APS58_1006	0.749	0.567219	0.8	3.23901e-06	0.875284	0.541533	1.74402e-06	?	Aave_3967
226	APS58_3425	0.749	0.538689	0.6	2.25038e-07	0.874713	0.541819	1.10454e-07	?	Aave_1718
227	APS58_3625	0.749	0.569529	0.8	0.00454846	0.87583	0.54118	0.000195992	?	Aave_3361
228	APS58_1770	0.748	0.538395	0.6	3.50209e-08	0.874757	0.541767	9.39189e-08	?	Aave_4738
229	APS58_3401	0.748	0.504171	0.4	4.44479e-07	0.874017	0.542263	4.70545e-06	?	Aave_1698
230	APS58_1148	0.747	0.566919	0.8	1.77051e-06	0.875132	0.54163	9.7244e-07	?	Aave_4149
231	APS58_3438	0.747	0.508864	0.4	5.22329e-06	0.874101	0.542269	1.3263e-05	?	?
232	APS58_1242	0.746	0.567645	0.8	1.64794e-06	0.875041	0.54169	8.01411e-07	?	Aave_0990
233	APS58_1292	0.746	0.538423	0.6	1.64478e-06	0.874998	0.541719	7.95296e-07	?	?
234	APS58_1861	0.746	0.538382	0.6	1.01699e-08	0.874659	0.541776	2.90363e-08	?	Aave_0027
235	APS58_0756	0.745	0.568396	0.8	1.31669e-05	0.875303	0.541553	2.99645e-06	?	?
236	APS58_0513	0.744	0.567352	0.8	1.02447e-06	0.875074	0.541654	6.3945e-07	?	Aave_3470
237	APS58_3422	0.744	0.539154	0.6	1.20726e-05	0.874807	0.541899	4.15353e-06	?	?
238	APS58_0040	0.743	0.567611	0.8	0.000509236	0.875617	0.541368	3.11994e-05	?	?
239	APS58_1439	0.742	0.537657	0.6	1.7483e-08	0.874772	0.541704	2.17167e-08	?	Aave_4433
240	APS58_3085	0.742	0.568089	0.8	5.74527e-06	0.875153	0.541612	5.27671e-07	?	Aave_1350
241	APS58_2314	0.741	0.875308	0.8	0.999704	0.88104	0.682963	1	?	Aave_0459
242	APS58_2622	0.741	0.477004	0.2	1.07569e-07	0.872319	0.542893	7.79745e-05	?	Aave_0919
243	APS58_2083	0.739	0.600057	0.8	0.072721	0.875995	0.540774	0.0985644	?	?
244	APS58_3525	0.739	0.576588	0.8	0.00757261	0.875726	0.541255	0.00159141	?	?
245	APS58_3586	0.739	0.567959	0.8	6.01423e-05	0.875188	0.541638	1.37116e-06	?	?
246	APS58_2347	0.738	0.876725	0.8	0.999999	0.881932	0.682497	1	?	?
247	APS58_0192	0.736	0.537831	0.6	1.47632e-06	0.874921	0.541747	3.53978e-07	?	Aave_2141
248	APS58_1147	0.736	0.537834	0.6	2.32032e-06	0.874942	0.541749	5.40157e-07	?	Aave_4148
249	APS58_2469	0.736	0.537684	0.6	1.49272e-06	0.87488	0.541779	4.53111e-07	?	Aave_0766
250	APS58_2782	0.736	0.633622	0.8	1.68982e-05	0.0646748	0.768119	1	?	Aave_1071
251	APS58_3764	0.736	0.537831	0.6	1.77277e-06	0.874912	0.541756	3.7525e-07	?	Aave_3223
252	APS58_0149	0.735	0.537992	0.6	2.48332e-05	0.874954	0.541795	1.68974e-06	?	Aave_2421
253	APS58_3436	0.735	0.54309	0.6	1.1338e-08	0.875939	0.590542	0.00096509	?	Aave_1728
254	APS58_2244	0.732	0.536665	0.6	1.3979e-06	0.874924	0.541768	8.72336e-07	?	Aave_0392
255	APS58_4138	0.732	0.697328	1	0.000195251	0.876908	0.590109	0.622213	?	Aave_2198
256	APS58_1288	0.729	0.852019	0.8	0.949127	0.875854	0.540164	0.999683	?	Aave_4287
257	APS58_1915	0.727	0.4624	0.6	4.6798e-09	0.0655171	0.802086	2.52213e-08	?	Aave_0080
258	APS58_1529	0.725	0.567243	0.8	8.81352e-05	0.875337	0.541564	5.01242e-06	?	Aave_4521
259	APS58_1680	0.725	0.50726	0.4	5.31528e-08	0.874531	0.541893	7.1019e-08	?	Aave_4651
260	APS58_4009	0.724	0.475449	0.2	4.61989e-07	0.8729	0.542723	4.65906e-05	?	Aave_2989
261	APS58_0043	0.722	0.565175	0.8	2.19814e-05	0.875301	0.541518	6.72263e-07	?	?
262	APS58_2250	0.722	0.566107	0.8	0.000282207	0.875345	0.541591	1.20542e-05	?	Aave_0397
263	APS58_1343	0.721	0.536359	0.6	2.92567e-06	0.874674	0.54192	7.53718e-07	?	?
264	APS58_0278	0.72	0.564362	0.8	0.000301317	0.875632	0.541339	2.77184e-05	?	Aave_2050
265	APS58_1151	0.72	0.535773	0.6	3.13601e-06	0.874671	0.541915	5.88573e-07	?	Aave_4152
266	APS58_3414	0.72	0.506831	0.4	2.05269e-07	0.874565	0.541928	2.81142e-07	?	Aave_1711
267	APS58_0786	0.719	0.566396	0.8	0.000243677	0.87553	0.54142	9.43714e-06	?	Aave_3743
268	APS58_2707	0.719	0.542226	0.6	4.21143e-07	0.875996	0.590593	0.00506608	?	Aave_1001
269	APS58_0273	0.718	0.504753	0.4	7.00011e-09	0.874248	0.54202	8.35316e-08	?	Aave_2055
270	APS58_2319	0.718	0.736419	0.8	0.178762	0.879222	0.588941	0.999996	?	Aave_0464
271	APS58_0750	0.717	0.506069	0.4	5.8845e-09	0.87434	0.541937	2.35783e-08	?	Aave_3710
272	APS58_2961	0.717	0.50651	0.4	1.25777e-08	0.874481	0.541813	4.13694e-09	?	Aave_2391
273	APS58_4275	0.716	0.541621	0.6	9.1283e-07	0.87604	0.590567	0.00387283	?	Aave_4357,Aave_3798,Aave_3792,Aave_3763,Aave_3660,Aave_3341,Aave_2875,Aave_2773,Aave_2427,Aave_2135,Aave_1907,Aave_1517,Aave_1103,Aave_1073,Aave_0720,Aave_0694
274	APS58_4440	0.716	0.534024	0.6	6.82644e-07	0.874785	0.541844	8.44267e-07	?	Aave_2582
275	APS58_0346	0.715	0.505626	0.4	4.74272e-08	0.874313	0.541927	6.89783e-09	?	Aave_1985
276	APS58_0998	0.714	0.510182	0.4	1.36734e-06	0.874191	0.542204	9.049e-06	?	Aave_3958
277	APS58_1067	0.714	0.505941	0.4	9.32082e-08	0.874424	0.541977	1.54784e-07	?	Aave_4028
278	APS58_3183	0.713	0.506217	0.4	1.25017e-05	0.873873	0.542377	1.67342e-05	?	Aave_1443
279	APS58_3411	0.712	0.506528	0.4	1.54393e-07	0.874494	0.541921	6.95756e-08	?	Aave_1708
280	APS58_4347	0.711	0.572008	0.8	0.000536122	0.875363	0.541584	0.000115173	?	?
281	APS58_4028	0.709	0.504012	0.4	3.65707e-09	0.874218	0.541985	1.89367e-08	?	Aave_2971
282	APS58_4331	0.709	0.505636	0.4	1.76309e-06	0.874535	0.541779	1.73101e-09	?	?
283	APS58_0142	0.708	0.535194	0.6	3.30821e-06	0.874718	0.54191	1.23565e-06	?	Aave_2432
284	APS58_0199	0.708	0.533294	0.6	2.61996e-06	0.874931	0.541702	9.91966e-08	?	?
285	APS58_3751	0.707	0.694784	0.4	0.999083	0.450097	0.308538	1	yes	Aave_3237
286	APS58_3878	0.706	0.571707	0.8	0.000553393	0.875097	0.541734	0.000151036	?	?
287	APS58_0281	0.705	0.50536	0.4	4.93426e-08	0.874475	0.541951	1.99918e-07	?	Aave_2046
288	APS58_0603	0.705	0.506391	0.4	1.95075e-06	0.874493	0.541987	3.1946e-07	?	Aave_3561
289	APS58_1791	0.705	0.505663	0.4	1.23486e-06	0.874497	0.542003	6.82679e-07	?	Aave_4757
290	APS58_2935	0.705	0.542227	0.6	1.27361e-05	0.874805	0.541903	1.7573e-05	?	?
291	APS58_3270	0.705	0.533726	0.6	1.25535e-06	0.874707	0.541878	4.27198e-07	?	Aave_1529
292	APS58_1421	0.704	0.473401	0.2	4.52471e-07	0.872852	0.542744	6.28591e-05	?	Aave_4415
293	APS58_1950	0.703	0.712488	0.8	0.0298055	0.878605	0.589121	0.999995	?	?
294	APS58_3249	0.703	0.504769	0.4	5.71828e-08	0.874373	0.542012	2.67633e-07	?	Aave_1505
295	APS58_3430	0.703	0.49611	0.4	7.08415e-09	0.873939	0.542204	4.86452e-07	?	Aave_1722
296	APS58_3522	0.703	0.56359	0.8	7.04919e-05	0.875483	0.541447	1.06016e-05	?	Aave_1845
297	APS58_0298	0.702	0.532718	0.6	2.9715e-06	0.874917	0.54178	8.36639e-07	?	Aave_2029
298	APS58_0075	0.701	0.541355	0.6	2.11219e-05	0.874872	0.541856	2.65443e-05	?	?
299	APS58_4336	0.7	0.503776	0.4	2.97302e-06	0.874648	0.541949	1.30701e-06	?	Aave_2785
300	APS58_1656	0.699	0.47105	0.2	8.12403e-07	0.872466	0.54289	0.000218595	?	Aave_4630
301	APS58_3861	0.699	0.504491	0.4	1.11257e-06	0.874463	0.54202	6.82567e-07	?	Aave_3129
302	APS58_2966	0.697	0.532137	0.6	1.60419e-05	0.874801	0.541902	3.47762e-06	?	?
303	APS58_3420	0.697	0.541506	0.6	4.5197e-05	0.874813	0.54192	3.31404e-05	?	?
304	APS58_3496	0.697	0.505064	0.4	5.4537e-07	0.874328	0.542072	5.20818e-07	?	Aave_1820
305	APS58_3093	0.696	0.64085	0.4	5.15196e-07	0.831714	0.546402	1	?	Aave_1358
306	APS58_0270	0.695	0.502576	0.4	1.8826e-08	0.874415	0.541968	1.83143e-07	?	Aave_2058
307	APS58_2955	0.695	0.561216	0.8	4.48444e-06	0.875041	0.541715	1.28727e-06	?	?
308	APS58_3421	0.695	0.471103	0.2	2.53152e-06	0.873359	0.542567	2.38613e-05	?	Aave_1716
309	APS58_0428	0.694	0.504324	0.4	6.35073e-07	0.874445	0.541895	1.17658e-08	?	Aave_1904
310	APS58_3413	0.693	0.502719	0.4	4.03099e-08	0.874329	0.542033	2.92416e-07	?	Aave_1710
311	APS58_3763	0.693	0.501396	0.4	2.886e-08	0.874243	0.542069	2.77833e-07	?	Aave_3224
312	APS58_3557	0.691	0.537531	0.6	8.19246e-05	0.874352	0.542168	8.98808e-06	?	Aave_3423
313	APS58_2031	0.689	0.469714	0.2	8.87352e-09	0.871309	0.543189	0.000925205	?	Aave_0187
314	APS58_3378	0.689	0.51167	0.4	4.08491e-06	0.874528	0.542047	1.06963e-05	?	Aave_1679
315	APS58_3427	0.689	0.568255	0.8	4.17835e-05	0.875115	0.541722	2.79503e-05	?	Aave_1719
316	APS58_2551	0.686	0.47123	0.2	2.89777e-06	0.872966	0.542733	0.000111411	?	Aave_0851
317	APS58_0272	0.685	0.534882	0.6	1.53824e-08	0.875794	0.590636	0.00189239	?	Aave_2056
318	APS58_0635	0.685	0.503764	0.4	1.36198e-06	0.874493	0.542016	9.92052e-07	?	Aave_3592
319	APS58_1143	0.685	0.502858	0.4	9.80526e-08	0.874366	0.541947	2.29372e-08	?	Aave_4144
320	APS58_1475	0.684	0.534808	0.6	0.000161442	0.874903	0.5419	3.49215e-05	?	Aave_4464
321	APS58_3558	0.683	0.530235	0.6	2.28363e-06	0.874936	0.541778	1.46005e-06	?	Aave_3422
322	APS58_3387	0.682	0.530652	0.6	3.03507e-07	0.874643	0.541913	7.63166e-07	?	Aave_1685
323	APS58_4114	0.681	0.46876	0.2	2.38638e-06	0.873267	0.542613	4.53565e-05	?	Aave_2175
324	APS58_4328	0.681	0.50156	0.4	3.89478e-06	0.874207	0.542214	1.08771e-05	?	?
325	APS58_3419	0.68	0.501863	0.4	1.69418e-06	0.874476	0.542034	1.33787e-06	?	Aave_1715
326	APS58_1423	0.679	0.469795	0.2	1.50497e-05	0.873078	0.542719	0.00019606	?	Aave_4417
327	APS58_3409	0.678	0.537051	0.6	2.66959e-07	0.875914	0.590654	0.0118781	?	Aave_1706
328	APS58_3434	0.678	0.50201	0.4	2.07153e-06	0.874471	0.542042	1.58583e-06	?	Aave_1726
329	APS58_3619	0.677	0.50068	0.4	6.71364e-07	0.874308	0.542102	1.02797e-06	?	Aave_3365
330	APS58_2326	0.676	0.644407	0.8	0.00977155	0.0646748	0.863833	1	?	Aave_0469
331	APS58_3374	0.674	0.5292	0.6	4.43008e-06	0.874675	0.541951	2.31966e-06	?	Aave_1675
332	APS58_3613	0.674	0.582876	0.2	1.56745e-06	0.874624	0.591301	0.741468	?	Aave_3371
333	APS58_1110	0.672	0.499799	0.4	3.4286e-07	0.874287	0.542097	7.41704e-07	?	Aave_4066
334	APS58_2958	0.672	0.529799	0.6	5.30177e-06	0.874909	0.541817	2.54101e-06	?	?
335	APS58_3418	0.67	0.500687	0.4	3.54669e-07	0.874553	0.541914	1.18297e-07	?	Aave_1714
336	APS58_3762	0.669	0.467839	0.2	2.8582e-07	0.872866	0.542719	3.04428e-05	?	Aave_3225
337	APS58_1926	0.667	0.557134	0.8	1.4058e-05	0.875133	0.541688	3.67281e-06	?	Aave_0089
338	APS58_3386	0.667	0.527878	0.6	7.36715e-07	0.874678	0.541908	8.71963e-07	?	?
339	APS58_0584	0.666	0.560535	0.8	0.000262767	0.875096	0.541744	4.01528e-06	?	Aave_3542
340	APS58_2960	0.666	0.498473	0.4	2.6487e-07	0.874176	0.542137	5.36248e-07	?	?
341	APS58_1086	0.665	0.498764	0.4	5.42472e-07	0.874184	0.542124	3.20296e-07	?	Aave_4042
342	APS58_2301	0.664	0.616383	0.8	0.370338	0.878964	0.635611	1	?	Aave_0447
343	APS58_1815	0.662	0.461773	0.2	5.32756e-08	0.873854	0.542295	2.28399e-06	?	Aave_4780
344	APS58_3090	0.661	0.468139	0.2	5.40349e-07	0.872853	0.542748	7.0755e-05	?	Aave_1355
345	APS58_3469	0.659	0.504342	0.4	4.42248e-05	0.873995	0.542358	6.32588e-05	?	?
346	APS58_3056	0.656	0.498488	0.4	2.31434e-07	0.874386	0.542039	5.52638e-07	?	Aave_1323
347	APS58_3856	0.656	0.49807	0.4	1.03726e-06	0.87461	0.541956	1.14757e-06	?	?
348	APS58_3412	0.653	0.496854	0.4	5.0031e-08	0.874164	0.542077	8.23378e-08	?	Aave_1709
349	APS58_2511	0.652	0.464961	0.2	2.51038e-06	0.873362	0.542561	2.00688e-05	?	Aave_0809
350	APS58_2856	0.652	0.585751	0.2	1.39817e-06	0.874582	0.591319	0.7885	?	Aave_1145
351	APS58_2725	0.651	0.467155	0.2	8.30599e-06	0.872918	0.542772	0.000248422	?	?
352	APS58_0435	0.649	0.465606	0.2	7.79061e-08	0.872393	0.542869	7.01398e-05	?	Aave_1898
353	APS58_1101	0.649	0.537403	0.2	1.00225e-05	0.875394	0.591007	0.432156	?	Aave_4057
354	APS58_3407	0.649	0.492588	0.4	1.06036e-09	0.873997	0.542057	1.09756e-08	?	Aave_1704
355	APS58_3495	0.648	0.46547	0.2	1.04885e-07	0.872518	0.54283	5.46779e-05	?	Aave_1819
356	APS58_0065	0.647	0.527456	0.6	1.86171e-05	0.874791	0.541894	1.8893e-06	?	?
357	APS58_2334	0.647	0.601701	0.8	0.329434	0.879539	0.588816	0.999992	?	Aave_0477
358	APS58_2965	0.647	0.497031	0.4	4.80635e-07	0.874422	0.542036	7.79641e-07	?	?
359	APS58_0269	0.642	0.493063	0.4	4.0241e-08	0.874217	0.542096	4.38173e-07	?	Aave_2059
360	APS58_1980	0.64	0.494241	0.4	6.88276e-07	0.87421	0.542156	1.46204e-06	?	Aave_0137
361	APS58_0004	0.639	0.541054	0.2	1.94333e-06	0.874651	0.591269	0.500546	?	Aave_2557
362	APS58_3245	0.639	0.496007	0.4	1.51699e-06	0.874326	0.54212	2.32174e-06	?	Aave_1500
363	APS58_0006	0.637	0.46416	0.2	1.35992e-07	0.872543	0.542831	7.12158e-05	?	Aave_2555
364	APS58_1934	0.637	0.494962	0.4	2.43309e-07	0.874155	0.542145	5.06254e-07	?	Aave_0096
365	APS58_3367	0.637	0.500394	0.4	1.76244e-05	0.87413	0.542279	2.77442e-05	?	Aave_1668
366	APS58_4014	0.637	0.500555	0.4	0.000143854	0.87382	0.542454	0.000136945	?	?
367	APS58_0155	0.636	0.495404	0.4	5.73685e-05	0.873616	0.542526	0.000115043	?	Aave_2418
368	APS58_2090	0.636	0.463872	0.2	2.38446e-07	0.872475	0.542869	0.00013284	?	Aave_0245
369	APS58_3255	0.635	0.450067	0.6	4.70809e-05	0.10627	0.830994	1	?	Aave_1511
370	APS58_0903	0.633	0.460916	0.2	2.92528e-06	0.873957	0.542321	9.57592e-06	?	Aave_3865
371	APS58_2246	0.633	0.559222	0.8	0.000239182	0.874969	0.541842	7.86081e-05	?	?
372	APS58_4043	0.633	0.493344	0.4	1.36195e-07	0.874162	0.542072	5.43177e-08	?	Aave_2956
373	APS58_1337	0.632	0.499076	0.4	1.38176e-05	0.874128	0.542275	2.30601e-05	?	Aave_4337
374	APS58_2910	0.63	0.492757	0.4	5.43929e-08	0.87416	0.542055	3.74787e-08	?	Aave_1195
375	APS58_1870	0.629	0.603839	0.8	0.276862	0.875711	0.541348	0.00848772	?	Aave_0036
376	APS58_1773	0.628	0.486477	0.4	6.50173e-07	0.873978	0.542279	3.73564e-06	?	Aave_4741
377	APS58_3086	0.628	0.496759	0.4	8.171e-06	0.874619	0.541977	1.5346e-06	?	Aave_1351
378	APS58_0164	0.625	0.493797	0.4	1.24384e-07	0.874226	0.542103	4.37225e-07	?	?
379	APS58_3896	0.622	0.661536	0.6	0.000152304	0.832415	0.546204	1	?	Aave_3097
380	APS58_0191	0.62	0.495877	0.4	9.33831e-06	0.874569	0.541991	9.86709e-07	?	Aave_2142
381	APS58_1483	0.62	0.846058	0.8	0.959291	0.879981	0.683346	1	?	Aave_4473
382	APS58_1160	0.618	0.489115	0.4	5.6939e-06	0.873958	0.542328	1.10002e-05	?	Aave_4161
383	APS58_3114	0.617	0.460141	0.2	5.27077e-06	0.872733	0.542836	0.000399711	?	Aave_1378
384	APS58_3907	0.615	0.462461	0.2	1.15835e-06	0.873122	0.542661	5.36107e-05	?	?
385	APS58_4348	0.614	0.491025	0.4	5.07208e-07	0.874219	0.542152	1.66637e-06	?	Aave_2675
386	APS58_0135	0.613	0.487792	0.4	2.76433e-06	0.873878	0.542357	1.18187e-05	?	Aave_2438
387	APS58_0157	0.613	0.492058	0.4	1.90039e-07	0.874406	0.542034	7.71833e-07	?	Aave_2416
388	APS58_2335	0.611	0.520735	0.6	0.0382541	0.879724	0.588692	0.999972	?	Aave_0478
389	APS58_3053	0.611	0.460967	0.2	5.14899e-07	0.872606	0.542842	0.000163419	?	Aave_1320
390	APS58_3370	0.609	0.502017	0.4	7.69818e-05	0.874096	0.542301	8.85406e-05	?	Aave_1671
391	APS58_4421	0.606	0.269444	0.4	3.81465e-05	0.0785247	0.819491	0.00159181	?	Aave_2601
392	APS58_0802	0.605	0.530749	0.6	1.92558e-06	0.87582	0.590732	0.0241402	?	Aave_3761
393	APS58_1628	0.599	0.698823	0.8	0.0302203	0.878755	0.589101	0.999998	?	Aave_4606
394	APS58_3755	0.599	0.487053	0.4	4.6885e-08	0.874083	0.542119	1.03849e-07	?	Aave_3233
395	APS58_2679	0.598	0.48677	0.4	1.42998e-07	0.874078	0.542188	8.59242e-07	?	Aave_0973
396	APS58_0159	0.597	0.497336	0.4	3.61289e-05	0.87424	0.542215	5.39326e-05	?	Aave_2414
397	APS58_3487	0.597	0.458472	0.2	2.86914e-07	0.872283	0.542945	0.000315034	?	Aave_1812
398	APS58_0413	0.596	0.457664	0.2	5.3694e-06	0.873409	0.542572	5.25168e-05	?	Aave_1919
399	APS58_3551	0.594	0.662278	0.6	0.00762585	0.87995	0.588462	0.997332	?	Aave_1866
400	APS58_1923	0.591	0.488694	0.4	1.65258e-06	0.874288	0.542138	2.25787e-06	?	Aave_0086
401	APS58_2573	0.59	0.457773	0.2	9.81089e-07	0.872411	0.542924	0.000429902	?	Aave_0873
402	APS58_0641	0.589	0.488823	0.4	2.46984e-07	0.874116	0.542189	1.44652e-06	?	Aave_3605
403	APS58_0430	0.588	0.45706	0.2	3.86135e-06	0.87286	0.542781	0.000253759	?	Aave_1902
404	APS58_2161	0.586	0.45616	0.2	6.36487e-07	0.872352	0.542939	0.000442328	?	Aave_0315
405	APS58_3379	0.585	0.455895	0.2	6.63429e-07	0.87216	0.543004	0.000760714	?	?
406	APS58_2729	0.581	0.497778	0.4	4.31846e-05	0.874235	0.542243	4.5684e-05	?	Aave_1022
407	APS58_1858	0.574	0.454705	0.2	1.27151e-06	0.872791	0.542794	0.000198884	?	Aave_0024
408	APS58_4346	0.574	0.525027	0.6	0.00030389	0.874702	0.542027	6.76784e-05	?	?
409	APS58_1662	0.571	0.488537	0.4	6.78374e-06	0.874101	0.542243	3.66494e-06	?	Aave_4636
410	APS58_2293	0.569	0.455274	0.2	6.24307e-07	0.872646	0.542834	0.000190861	?	Aave_0439
411	APS58_0602	0.567	0.454251	0.2	5.1199e-07	0.872651	0.542831	0.000191621	?	Aave_3560
412	APS58_2001	0.567	0.486793	0.4	3.13208e-06	0.874271	0.542149	2.15162e-06	?	Aave_0158
413	APS58_2315	0.565	0.700669	0.6	0.289761	0.879487	0.588798	0.999967	?	Aave_0460
414	APS58_3410	0.563	0.485477	0.4	2.18611e-06	0.874272	0.542153	2.88834e-06	?	Aave_1707
415	APS58_0160	0.561	0.454474	0.2	4.88816e-05	0.873274	0.542663	0.000235113	?	Aave_2413
416	APS58_4214	0.56	0.47813	0.4	1.17755e-08	0.874031	0.542138	1.35841e-07	?	Aave_2273
417	APS58_1037	0.558	0.452483	0.2	1.35283e-07	0.872078	0.543007	0.000487707	?	Aave_3999
418	APS58_3397	0.558	0.485744	0.4	2.32614e-07	0.87395	0.542286	6.99637e-06	?	Aave_1694
419	APS58_2317	0.557	0.701884	0.8	0.110932	0.879164	0.588934	0.999989	?	Aave_0462
420	APS58_1517	0.556	0.454832	0.2	4.07558e-07	0.872753	0.542787	0.00011006	?	Aave_4509
421	APS58_3368	0.555	0.487814	0.4	2.8228e-06	0.874158	0.542234	1.43823e-05	?	Aave_1669
422	APS58_3398	0.554	0.477542	0.4	6.15904e-09	0.87402	0.542127	9.47332e-08	?	Aave_1695
423	APS58_2975	0.553	0.447598	0.2	1.10101e-06	0.873805	0.542377	1.09965e-05	?	Aave_1245
424	APS58_2425	0.55	0.476946	0.4	1.1473e-08	0.873973	0.542095	1.39274e-08	?	Aave_0664
425	APS58_2328	0.549	0.512496	0.6	0.0192371	0.879805	0.588567	0.999188	?	Aave_0471
426	APS58_3377	0.549	0.487806	0.4	4.99857e-06	0.874008	0.542316	2.55833e-05	?	Aave_1678
427	APS58_4222	0.549	0.296765	0.2	1.10882e-07	0.873731	0.542356	2.61306e-06	?	Aave_2280
428	APS58_3431	0.545	0.476654	0.4	5.58033e-09	0.87396	0.54211	2.29959e-08	?	Aave_1723
429	APS58_1801	0.541	0.450861	0.2	1.25135e-07	0.872586	0.54282	7.49413e-05	?	Aave_4767
430	APS58_3588	0.539	0.446913	0.2	1.01578e-07	0.872634	0.542795	4.95895e-05	?	Aave_3395
431	APS58_4309	0.538	0.483413	0.4	1.94662e-06	0.87396	0.54232	1.94782e-05	?	Aave_2810
432	APS58_1824	0.537	0.4509	0.2	1.00444e-06	0.873118	0.542629	1.49048e-05	?	Aave_4789
433	APS58_0357	0.535	0.486338	0.4	6.49607e-06	0.873895	0.542364	4.09002e-05	?	Aave_1976
434	APS58_0052	0.534	0.475484	0.4	4.69826e-10	0.873957	0.542106	4.38125e-08	?	Aave_2516
435	APS58_3921	0.533	0.449122	0.2	4.88947e-07	0.872853	0.542717	2.16284e-05	?	Aave_3072
436	APS58_0158	0.532	0.47228	0.4	2.83992e-07	0.873808	0.54234	3.4182e-06	?	Aave_2415
437	APS58_3373	0.531	0.487521	0.4	1.42038e-05	0.874034	0.542322	3.6162e-05	?	Aave_1674
438	APS58_2094	0.53	0.294133	0.2	3.30293e-08	0.87377	0.542317	1.51854e-06	?	Aave_0249
439	APS58_3432	0.527	0.294127	0.2	1.69186e-08	0.873705	0.542338	1.64373e-06	?	Aave_1724
440	APS58_2599	0.524	0.658161	1	1	0.0646748	0.998963	1	?	Aave_0897
441	APS58_2130	0.521	0.292951	0.2	3.99513e-08	0.87358	0.542413	3.79962e-06	?	?
442	APS58_2080	0.52	0.293097	0.2	7.99938e-08	0.873578	0.542419	3.61093e-06	?	Aave_0236
443	APS58_4209	0.516	0.446981	0.2	1.02051e-08	0.871351	0.543196	0.00140363	?	Aave_2268
444	APS58_1566	0.514	0.485315	0.4	1.3696e-05	0.873833	0.542412	4.84197e-05	?	?
445	APS58_0104	0.513	0.439826	0.2	1.8985e-06	0.873484	0.542518	2.04595e-05	?	?
446	APS58_2474	0.507	0.440938	0.2	1.60436e-07	0.87288	0.542709	2.68313e-05	?	Aave_0771
447	APS58_2312	0.506	0.649396	1	0.999887	0.0646748	0.95952	1	?	Aave_0457
448	APS58_0886	0.497	0.834423	0.8	0.999132	0.880882	0.683029	1	?	Aave_3848
449	APS58_0420	0.494	0.439118	0.2	1.7569e-08	0.872126	0.542938	8.78772e-05	?	Aave_1912
450	APS58_0099	0.488	0.370627	0	0.00926869	0.0646748	1.98467e-05	1	?	Aave_2471
451	APS58_1972	0.488	0.444141	0.2	2.49881e-07	0.872737	0.542757	3.04011e-05	?	Aave_0129
452	APS58_1283	0.486	0.468173	0.4	4.95352e-09	0.8739	0.542157	4.90853e-08	?	Aave_4282
453	APS58_2308	0.482	0.680639	0.8	0.94293	0.880128	0.683287	1	?	Aave_0454
454	APS58_0471	0.481	0.542154	0.8	0.0525486	0.879225	0.58888	0.999968	?	Aave_3431
455	APS58_2111	0.481	0.519738	0.6	0.123552	0.879785	0.588659	0.999936	?	Aave_0266
456	APS58_4244	0.48	0.535713	0.8	0.00310449	0.878276	0.635648	0.999999	?	Aave_2301
457	APS58_0933	0.479	0.467136	0.4	2.46825e-09	0.873832	0.542129	9.03799e-09	?	Aave_3896
458	APS58_2848	0.478	0.309289	0.2	2.78127e-07	0.875325	0.590969	0.10525	?	Aave_1137
459	APS58_2330	0.477	0.550645	0.8	0.0919815	0.878763	0.635629	1	?	Aave_0473
460	APS58_0801	0.473	0.474054	0.4	7.76108e-06	0.873931	0.542339	1.00069e-05	?	Aave_3760
461	APS58_0330	0.472	0.50774	0.2	8.75428e-07	0.0646748	0.775833	1	?	Aave_1997
462	APS58_1740	0.472	0.284164	0.2	3.29104e-08	0.873411	0.542476	4.07929e-06	?	Aave_4710
463	APS58_2136	0.472	0.434062	0.2	1.37205e-07	0.872858	0.542707	1.96826e-05	?	Aave_0290
464	APS58_0563	0.471	0.290842	0.2	1.08181e-07	0.872798	0.542731	2.62532e-05	?	Aave_3521
465	APS58_2836	0.468	0.441826	0.2	4.39219e-07	0.872778	0.542782	0.00012769	?	?
466	APS58_4183	0.465	0.441845	0.2	1.22875e-06	0.873231	0.542586	1.09578e-05	?	Aave_2242
467	APS58_0260	0.462	0.289022	0.2	1.4752e-06	0.873679	0.542437	1.58339e-05	?	Aave_2067
468	APS58_1012	0.462	0.433089	0.2	1.05314e-06	0.873353	0.542564	2.47618e-05	?	Aave_3972
469	APS58_1045	0.462	0.287406	0.2	9.61575e-07	0.873599	0.542463	1.46806e-05	?	Aave_4007
470	APS58_3670	0.462	0.50775	0.2	2.93679e-06	0.0646748	0.763715	1	?	Aave_3317
471	APS58_0398	0.461	0.44013	0.2	4.01733e-06	0.873643	0.542453	1.29407e-05	?	Aave_1934
472	APS58_3439	0.461	0.290419	0.2	1.71133e-07	0.87298	0.542669	1.85896e-05	?	Aave_1730
473	APS58_2424	0.451	0.438123	0.2	5.93351e-08	0.872357	0.542888	0.000105088	?	Aave_0663
474	APS58_0758	0.45	0.281222	0.2	1.85509e-08	0.873203	0.542555	6.2931e-06	?	Aave_3720
475	APS58_3429	0.45	0.465425	0.4	4.23373e-07	0.874027	0.54224	1.98871e-06	?	Aave_1721
476	APS58_2091	0.449	0.470393	0.4	3.16701e-06	0.87383	0.542388	2.17183e-05	?	Aave_0246
477	APS58_0523	0.447	0.287562	0.2	1.22044e-08	0.872117	0.542928	5.97913e-05	?	Aave_3483
478	APS58_0290	0.445	0.284406	0.2	4.93597e-08	0.8728	0.542715	1.72298e-05	?	Aave_2037
479	APS58_0666	0.444	0.28529	0.2	6.79231e-08	0.872855	0.542707	2.20807e-05	?	Aave_3628
480	APS58_1229	0.444	0.28424	0.2	1.42886e-08	0.872612	0.542763	1.78649e-05	?	Aave_4232
481	APS58_3021	0.444	0.280786	0.2	5.69287e-09	0.873303	0.54248	1.79952e-06	?	Aave_1289
482	APS58_1073	0.441	0.288485	0.2	5.74975e-08	0.872568	0.542811	5.1038e-05	?	Aave_4033
483	APS58_1539	0.44	0.3377	0.2	2.30731e-07	0.874881	0.591163	0.316855	?	Aave_4529
484	APS58_3582	0.437	0.28308	0.2	2.88706e-08	0.872673	0.542761	2.7021e-05	?	Aave_3399
485	APS58_3399	0.43	0.277308	0.2	4.37543e-07	0.873513	0.542479	9.24344e-06	?	Aave_1696
486	APS58_3082	0.427	0.457458	0.4	7.75943e-10	0.873666	0.542092	4.55497e-10	?	Aave_1348
487	APS58_0515	0.425	0.468779	0.4	6.62441e-06	0.873681	0.542467	4.53751e-05	?	Aave_3472
488	APS58_1438	0.425	0.277447	0.2	2.6138e-07	0.873453	0.54249	7.12839e-06	?	Aave_4432
489	APS58_3719	0.425	0.436413	0.2	3.22966e-09	0.871445	0.54309	9.21631e-05	?	Aave_3270
490	APS58_3668	0.423	0.465234	0.4	1.9712e-06	0.873482	0.542458	2.07594e-06	?	Aave_3319
491	APS58_2337	0.422	0.493238	0.6	0.0157523	0.879715	0.588656	0.999883	?	Aave_0480
492	APS58_2903	0.422	0.282558	0.2	6.84956e-07	0.873347	0.542548	1.29521e-05	?	Aave_1188
493	APS58_3805	0.422	0.526558	0.8	9.86611e-06	0.879519	0.640922	1	?	Aave_3181
494	APS58_2237	0.421	0.27976	0.2	9.86424e-08	0.873169	0.542586	8.73007e-06	?	Aave_0386
495	APS58_1095	0.416	0.457365	0.4	9.16096e-08	0.873875	0.542258	5.42442e-07	?	Aave_4051
496	APS58_2160	0.416	0.278038	0.2	7.18295e-07	0.87349	0.542493	1.03158e-05	?	Aave_0314
497	APS58_0294	0.415	0.464258	0.4	1.75962e-06	0.873997	0.542282	4.21038e-06	?	Aave_2033
498	APS58_1273	0.409	0.307858	0.4	3.34998e-07	0.873717	0.542381	4.05065e-06	?	?
499	APS58_0117	0.408	0.27714	0.2	3.93129e-07	0.873261	0.542574	1.30216e-05	?	Aave_2454
500	APS58_0609	0.403	0.277146	0.2	4.15992e-07	0.873312	0.542563	1.64717e-05	?	Aave_3567
501	APS58_2506	0.401	0.456787	0.4	2.18824e-07	0.873892	0.542286	1.64251e-06	?	Aave_0804
502	APS58_2431	0.4	0.428648	0.2	1.8598e-07	0.872834	0.542707	1.43716e-05	?	Aave_0669
503	APS58_0431	0.396	0.275257	0.2	9.31292e-08	0.87351	0.542458	6.08327e-06	?	Aave_1901
504	APS58_1802	0.394	0.273507	0.2	1.87292e-07	0.873557	0.54244	4.60532e-06	?	Aave_4768
505	APS58_3121	0.393	0.245384	0.4	2.83384e-07	0.0841579	0.822044	0.000357277	?	Aave_1385
506	APS58_4004	0.393	0.275098	0.2	2.7678e-07	0.873341	0.542534	8.49835e-06	?	Aave_2994
507	APS58_3273	0.39	0.277279	0.2	7.22606e-10	0.871652	0.54303	7.20542e-05	?	Aave_1532
508	APS58_1250	0.388	0.45355	0.4	3.45119e-08	0.873814	0.542221	8.03162e-08	?	Aave_4249
509	APS58_1525	0.384	0.454591	0.4	9.64959e-08	0.87388	0.542279	1.31567e-06	?	Aave_4517
510	APS58_4029	0.384	0.424926	0.2	2.64222e-08	0.873849	0.54227	8.83346e-07	?	Aave_2970
511	APS58_1846	0.383	0.458107	0.4	4.909e-06	0.873743	0.542433	2.85633e-05	?	Aave_0012
512	APS58_1505	0.381	0.276768	0.2	5.2024e-09	0.872458	0.542803	1.92996e-05	?	Aave_4496
513	APS58_3906	0.381	0.457512	0.4	2.28975e-06	0.873635	0.542457	4.00526e-05	?	Aave_3087
514	APS58_4362	0.38	0.279814	0.2	2.24133e-06	0.873681	0.542444	2.00573e-05	?	Aave_2661
515	APS58_0399	0.377	0.427787	0.2	3.16022e-07	0.873022	0.542637	8.03261e-06	?	Aave_1933
516	APS58_3022	0.377	0.451062	0.4	9.47244e-09	0.873797	0.542221	8.71979e-08	?	Aave_1290
517	APS58_3759	0.374	0.348782	0	0.999999	0.0646748	0.0141973	1	?	Aave_3228
518	APS58_0611	0.372	0.271584	0.2	1.1862e-07	0.873301	0.542539	7.2191e-06	?	Aave_3569
519	APS58_3761	0.371	0.450639	0.4	4.03867e-08	0.87387	0.542258	6.4898e-07	?	Aave_3226
520	APS58_1863	0.37	0.270582	0.2	2.65309e-07	0.873509	0.542478	9.8379e-06	?	Aave_0029
521	APS58_3831	0.367	0.269531	0.2	6.46107e-08	0.873223	0.542567	9.26919e-06	?	Aave_3155
522	APS58_1507	0.361	0.273807	0.2	2.07006e-09	0.872063	0.54292	3.78697e-05	?	Aave_4498
523	APS58_3259	0.36	0.424216	0	0.999878	0.0646748	0.52809	1	?	Aave_1516
524	APS58_1631	0.358	0.449762	0.4	5.39353e-08	0.873858	0.542271	8.23802e-07	?	Aave_4609
525	APS58_4414	0.356	0.344571	0.2	8.26804e-07	0.875026	0.59113	0.422762	?	Aave_2609
526	APS58_0701	0.352	0.299637	0.4	2.65186e-09	0.873708	0.542158	4.58212e-09	?	Aave_3662
527	APS58_3103	0.35	0.270956	0.2	4.15732e-08	0.872824	0.542698	1.23143e-05	?	Aave_1368
528	APS58_3950	0.342	0.42202	0.2	3.40002e-08	0.872328	0.542852	2.27697e-05	?	?
529	APS58_2304	0.341	0.587877	0.8	0.999496	0.052014	0.926063	1	no	Aave_0450
530	APS58_2255	0.34	0.413244	0.2	1.95287e-10	0.830949	0.595529	1	?	Aave_0402
531	APS58_0173	0.339	0.338502	0	0.813309	0.0646748	0.12666	1	?	Aave_2160
532	APS58_1983	0.339	0.298442	0.4	8.79202e-10	0.873551	0.542136	4.31874e-10	?	Aave_0140
533	APS58_1500	0.338	0.451969	0.4	6.7967e-07	0.873949	0.542279	2.19588e-06	?	Aave_4490
534	APS58_3339	0.336	0.452389	0.4	2.65216e-06	0.873677	0.542411	4.46777e-06	?	Aave_1596
535	APS58_1340	0.331	0.666118	0.8	0.998524	0.880859	0.683035	1	no	Aave_4340
536	APS58_0775	0.327	0.422979	0.2	5.6588e-07	0.873008	0.542699	7.33775e-05	?	?
537	APS58_1939	0.322	0.419614	0.2	4.08125e-07	0.873024	0.542686	5.50633e-05	?	Aave_0101
538	APS58_2467	0.319	0.294657	0.4	1.23027e-09	0.873533	0.542268	2.31296e-08	?	Aave_0764
539	APS58_3313	0.318	0.26442	0.2	1.70671e-07	0.873247	0.542579	1.6628e-05	?	Aave_1571
540	APS58_3488	0.316	0.417812	0.2	8.2125e-08	0.872647	0.542764	1.85819e-05	?	Aave_1813
541	APS58_1113	0.315	0.416076	0.2	1.49271e-07	0.872852	0.542697	1.27094e-05	?	Aave_4069
542	APS58_1792	0.315	0.418885	0.2	5.16098e-07	0.873187	0.542586	7.67283e-06	?	Aave_4758
543	APS58_3384	0.314	0.421746	0.2	4.00742e-08	0.872225	0.542934	0.000169178	?	Aave_1683
544	APS58_3665	0.313	0.416064	0.2	8.97242e-08	0.872757	0.542709	7.63878e-06	?	Aave_3322
545	APS58_0400	0.312	0.447137	0.4	5.26949e-07	0.873881	0.542295	1.52056e-06	?	Aave_1932
546	APS58_1289	0.312	0.301871	0.4	1.63891e-06	0.873671	0.542448	2.50062e-05	?	Aave_4288
547	APS58_1816	0.31	0.265569	0.2	3.40526e-09	0.873151	0.542546	3.90612e-06	?	Aave_4781
548	APS58_2824	0.303	0.262516	0	0.223908	0.0585545	0.259302	0.999996	?	Aave_1117
549	APS58_1924	0.301	0.294842	0.4	4.56217e-08	0.873797	0.542277	4.25513e-07	?	Aave_0087
550	APS58_2030	0.299	0.294256	0.4	6.49098e-08	0.873764	0.542302	6.01767e-07	?	Aave_0186
551	APS58_1849	0.295	0.260902	0.2	4.02294e-08	0.873189	0.542577	1.02632e-05	?	Aave_0015
552	APS58_0655	0.293	0.297425	0.4	7.11054e-09	0.875106	0.590956	0.00768111	?	Aave_3618
553	APS58_0018	0.291	0.294237	0.4	2.95016e-08	0.873676	0.542257	4.6415e-08	?	Aave_2543
554	APS58_2108	0.291	0.300899	0.4	5.3662e-08	0.875183	0.590961	0.0155895	?	Aave_0263
555	APS58_4311	0.29	0.413019	0.2	2.14006e-07	0.872989	0.542655	1.14174e-05	?	Aave_2808
556	APS58_4310	0.288	0.293072	0.4	6.33341e-09	0.873651	0.542308	2.94495e-07	?	Aave_2809
557	APS58_0503	0.287	0.291903	0.4	5.43609e-08	0.873613	0.542355	5.45126e-07	?	?
558	APS58_1895	0.286	0.292346	0.4	1.39483e-08	0.873736	0.54226	1.3235e-07	?	Aave_0061
559	APS58_4220	0.285	0.413371	0.2	1.38476e-08	0.872032	0.542948	5.73611e-05	?	Aave_2279
560	APS58_4306	0.284	0.267571	0.2	5.50474e-08	0.872687	0.542692	2.18637e-06	?	Aave_2813
561	APS58_1648	0.282	0.260998	0	0.0119659	0.0646748	0.446917	1	?	Aave_4624
562	APS58_4154	0.282	0.26318	0.2	1.08809e-08	0.872485	0.542816	3.66589e-05	?	Aave_2213
563	APS58_2857	0.281	0.411729	0.2	5.59332e-07	0.873276	0.542554	6.63171e-06	?	Aave_1146
564	APS58_3337	0.278	0.263275	0.2	2.0874e-07	0.873539	0.542468	1.27023e-05	?	?
565	APS58_0310	0.276	0.291022	0.4	7.4642e-09	0.873679	0.54226	7.28265e-08	?	Aave_2017
566	APS58_1891	0.276	0.329296	0.2	3.24225e-09	0.0646748	0.775881	1	?	Aave_0057
567	APS58_3035	0.275	0.398545	0.2	1.60581e-08	0.830298	0.546872	1	?	Aave_1303
568	APS58_0644	0.274	0.273504	0.2	2.29292e-08	0.87491	0.591063	0.0224365	?	Aave_3608
569	APS58_3961	0.273	0.287202	0.4	6.75273e-10	0.873475	0.542328	1.07661e-07	?	Aave_3036
570	APS58_2796	0.272	0.289537	0.4	1.15663e-08	0.873535	0.542241	5.86455e-09	?	Aave_1087
571	APS58_1130	0.271	0.28998	0.4	6.38042e-09	0.873577	0.542234	8.77008e-09	?	Aave_4086
572	APS58_2683	0.269	0.291906	0.4	3.59965e-07	0.873589	0.542396	1.15278e-06	?	Aave_0977
573	APS58_3690	0.269	0.288828	0.4	1.28419e-08	0.873594	0.542335	2.90851e-07	?	Aave_3298
574	APS58_2950	0.268	0.356894	0.4	1.2675e-07	0.0646748	0.768672	1	?	Aave_1233
575	APS58_3760	0.265	0.41378	0.2	7.95993e-07	0.873173	0.542641	5.44261e-05	?	Aave_3227
576	APS58_0388	0.264	0.289272	0.4	2.18905e-08	0.873611	0.542355	6.69253e-07	?	Aave_1944
577	APS58_2738	0.264	0.293093	0.4	6.33808e-07	0.873746	0.542362	2.50702e-06	?	Aave_1029
578	APS58_1774	0.261	0.265033	0.2	1.61155e-06	0.873454	0.54254	4.36039e-05	?	?
579	APS58_2295	0.261	0.259849	0.2	4.90987e-10	0.873075	0.542498	3.95005e-07	?	Aave_0441
580	APS58_2093	0.258	0.287959	0.4	1.19078e-08	0.873669	0.54232	4.88278e-07	?	Aave_0248
581	APS58_0354	0.257	0.261891	0.2	5.70594e-08	0.872874	0.542655	4.0677e-06	?	Aave_1979
582	APS58_1216	0.256	0.25749	0.2	3.00846e-09	0.872799	0.54263	1.30926e-06	?	?
583	APS58_2099	0.256	0.257344	0.2	2.78493e-09	0.872841	0.542589	4.80596e-07	?	Aave_0254
584	APS58_3911	0.255	0.288529	0.4	2.80368e-10	0.87251	0.542343	4.49825e-12	?	Aave_3083
585	APS58_0996	0.253	0.259566	0.2	3.32133e-08	0.872945	0.542669	1.83061e-05	?	Aave_3957
586	APS58_1056	0.253	0.258677	0.2	3.259e-09	0.873031	0.542519	3.04045e-07	?	Aave_4018
587	APS58_3321	0.252	0.25732	0.2	1.02505e-09	0.872606	0.542655	5.44231e-07	?	Aave_1579
588	APS58_2014	0.25	0.257934	0.2	2.43756e-09	0.872927	0.542544	2.45393e-07	?	Aave_0170
589	APS58_2553	0.25	0.287015	0.4	3.50085e-09	0.873033	0.542485	9.16036e-08	?	Aave_0853
590	APS58_2562	0.25	0.259755	0.2	2.54082e-07	0.873382	0.542532	2.57021e-05	?	Aave_0862
591	APS58_1501	0.249	0.262217	0.2	2.92161e-07	0.873206	0.542561	4.12467e-06	?	Aave_4491
592	APS58_2285	0.249	0.260365	0.2	8.58701e-09	0.872232	0.542841	7.64406e-06	?	Aave_0431
593	APS58_3988	0.249	0.25764	0.2	1.46498e-09	0.872899	0.542557	3.3534e-07	?	Aave_3010
594	APS58_0291	0.248	0.197853	0	2.09519e-05	0.0646748	0.129825	0.938256	?	Aave_2036
595	APS58_1470	0.248	0.256898	0.2	9.24729e-10	0.872751	0.542628	9.46085e-07	?	?
596	APS58_1941	0.248	0.256874	0.2	8.88962e-10	0.87254	0.542669	4.67412e-07	?	Aave_0103
597	APS58_1281	0.247	0.26016	0.2	1.19571e-07	0.873067	0.542624	1.01951e-05	?	Aave_4280
598	APS58_1911	0.247	0.286646	0.4	9.71436e-09	0.873713	0.542299	4.46128e-07	?	Aave_0076
599	APS58_3929	0.247	0.258665	0.2	2.15505e-08	0.872818	0.542646	1.89381e-06	?	Aave_3064
600	APS58_0869	0.245	0.258228	0.2	3.73085e-08	0.872738	0.542726	1.39238e-05	?	Aave_3831
601	APS58_3994	0.244	0.258959	0.2	3.20622e-08	0.872854	0.54262	1.01708e-06	?	Aave_3004
602	APS58_0873	0.243	0.256423	0.2	3.49832e-10	0.872486	0.542636	9.96628e-08	?	Aave_3835
603	APS58_2623	0.242	0.257603	0.2	7.83392e-09	0.872405	0.542783	4.90563e-06	?	Aave_0920
604	APS58_1034	0.241	0.405595	0.2	7.75945e-07	0.873321	0.542555	1.14424e-05	?	Aave_3997
605	APS58_0411	0.237	0.256199	0.2	6.73135e-09	0.873042	0.542561	1.32648e-06	?	Aave_1921
606	APS58_1516	0.237	0.256932	0.2	3.7953e-09	0.873088	0.542531	8.91142e-07	?	Aave_4508
607	APS58_3291	0.237	0.256202	0.2	7.78351e-09	0.873072	0.54255	1.2396e-06	?	Aave_1550
608	APS58_0525	0.236	0.256318	0.2	5.57648e-09	0.87288	0.542536	9.22373e-08	?	Aave_3485
609	APS58_0726	0.236	0.0430731	0	0.000205363	0.0646748	0.000498094	4.78615e-34	?	Aave_3686
610	APS58_0958	0.235	0.255273	0.2	1.6193e-09	0.872559	0.542699	1.50461e-06	?	Aave_3920
611	APS58_1919	0.235	0.255687	0.2	8.11092e-10	0.872339	0.542743	9.55759e-07	?	Aave_0084
612	APS58_1291	0.234	0.0708	0	0.000749407	0.0515978	0.189243	0.000227836	?	Aave_4290
613	APS58_2629	0.233	0.255404	0.2	1.10608e-09	0.872461	0.542691	4.51471e-07	?	Aave_0926
614	APS58_2106	0.232	0.260568	0.2	3.8268e-08	0.872643	0.542788	5.27987e-05	?	Aave_0261
615	APS58_3435	0.232	0.257353	0.2	3.00481e-08	0.872807	0.542679	5.39656e-06	?	Aave_1727
616	APS58_3826	0.231	0.285087	0.4	1.06367e-08	0.872933	0.542392	9.94696e-10	?	Aave_3160
617	APS58_0476	0.23	0.283261	0.4	1.07877e-08	0.873455	0.542398	4.85228e-07	?	Aave_3436
618	APS58_1900	0.23	0.395387	0.2	5.96175e-09	0.82937	0.547157	1	?	Aave_0065
619	APS58_1087	0.228	0.257374	0.2	5.71257e-08	0.873033	0.542606	3.94925e-06	?	Aave_4043
620	APS58_1353	0.228	0.284519	0.4	7.42957e-10	0.873015	0.542426	1.33821e-08	?	Aave_4352
621	APS58_1456	0.228	0.256252	0.2	3.10427e-09	0.872032	0.542896	1.10601e-05	?	Aave_4449
622	APS58_0665	0.227	0.288999	0.4	5.0494e-07	0.873746	0.542358	2.27033e-06	?	Aave_3627
623	APS58_0323	0.225	0.282926	0.4	5.35094e-09	0.873116	0.542435	3.6932e-08	?	Aave_2004
624	APS58_4287	0.224	0.28209	0.4	1.97432e-08	0.873421	0.542416	5.20607e-07	?	Aave_2832
625	APS58_1691	0.223	0.0434119	0	7.79128e-06	0.0646748	5.70247e-07	5.13147e-110	?	Aave_4662
626	APS58_2421	0.223	0.253926	0.2	1.57793e-08	0.873791	0.542283	6.81455e-07	no	Aave_0660
627	APS58_0957	0.222	0.257128	0.2	5.73152e-10	0.871179	0.543191	0.000551729	?	Aave_3919
628	APS58_3290	0.22	0.282087	0.4	8.36246e-09	0.873425	0.542394	3.00702e-07	?	Aave_1549
629	APS58_0759	0.219	0.282838	0.4	2.75042e-07	0.873535	0.542421	1.47093e-06	?	Aave_3721
630	APS58_3677	0.218	0.340111	0	0.890321	0.0536656	0.196873	0.999815	?	Aave_3310
631	APS58_3595	0.217	0.282108	0.4	6.13089e-08	0.873577	0.542392	1.27986e-06	?	Aave_3389
632	APS58_3616	0.216	0.286506	0.4	2.39233e-07	0.873711	0.542345	9.96652e-07	?	Aave_3368
633	APS58_2841	0.214	0.285766	0.4	1.43499e-07	0.873652	0.54234	4.34902e-07	?	Aave_1131
634	APS58_0296	0.213	0.282257	0.4	2.64865e-08	0.87362	0.542369	1.25373e-06	?	Aave_2031
635	APS58_2123	0.213	0.0430722	0	6.54336e-07	0.0646748	0.00374136	3.07037e-20	?	Aave_0278
636	APS58_2744	0.213	0.284743	0.4	1.16074e-07	0.873619	0.542374	9.67798e-07	?	Aave_1035
637	APS58_1150	0.212	0.285775	0.4	2.84004e-07	0.873759	0.542293	2.95255e-07	?	Aave_4151
638	APS58_1208	0.211	0.394063	0.2	1.00631e-06	0.830696	0.546833	1	?	Aave_4207
639	APS58_4026	0.211	0.255439	0.2	1.27062e-08	0.872709	0.542684	2.7062e-06	?	Aave_2973
640	APS58_3440	0.21	0.280766	0.4	2.68688e-08	0.873336	0.542448	5.35384e-07	?	Aave_1731
641	APS58_1730	0.209	0.253263	0.2	3.42611e-08	0.872827	0.542684	7.84159e-06	?	Aave_4700
642	APS58_2203	0.209	0.280131	0.4	1.63688e-09	0.873095	0.542334	1.18345e-09	?	?
643	APS58_3208	0.209	0.284597	0.4	2.00065e-07	0.873618	0.542375	9.13054e-07	?	Aave_1464
644	APS58_3492	0.209	0.252594	0.2	2.04624e-07	0.873416	0.54252	2.02281e-05	?	Aave_1816
645	APS58_3756	0.209	0.256253	0.2	7.9667e-07	0.873397	0.542552	3.5496e-05	?	Aave_3232
646	APS58_1899	0.208	0.280469	0.4	2.48298e-08	0.873289	0.54246	4.62465e-07	?	Aave_0064
647	APS58_2466	0.207	0.25432	0.2	1.43139e-07	0.873204	0.542551	3.22457e-06	?	Aave_0763
648	APS58_2980	0.207	0.279998	0.4	2.80685e-09	0.873144	0.542376	7.75053e-09	?	Aave_1250
649	APS58_1278	0.206	0.279877	0.4	3.38345e-09	0.873319	0.542384	7.07469e-08	?	Aave_4277
650	APS58_2084	0.206	0.14771	0	0.20723	0.0565881	0.221152	0.303524	?	Aave_0239
651	APS58_2785	0.206	0.0694694	0	2.74031e-06	0.060591	0.229276	0.000117884	?	Aave_1076
652	APS58_3191	0.206	0.254208	0.2	1.17374e-06	0.873504	0.542485	8.05478e-06	?	Aave_1451
653	APS58_0256	0.205	0.280889	0.4	1.49001e-09	0.873177	0.542441	1.23351e-07	?	Aave_2071
654	APS58_3072	0.202	0.2533	0.2	1.70005e-07	0.873212	0.542563	5.26552e-06	?	?
655	APS58_1420	0.2	0.0391835	0	0.000182634	0.0646748	0.000922415	1.1622e-10	?	Aave_4414
656	APS58_0353	0.199	0.253708	0.2	7.75737e-08	0.87287	0.542685	1.1277e-05	?	Aave_1980
657	APS58_0601	0.199	0.249357	0.2	1.54328e-08	0.873352	0.542459	1.11288e-06	?	Aave_3559
658	APS58_1703	0.199	0.25417	0.2	6.4202e-08	0.87317	0.542555	2.97593e-06	?	Aave_4674
659	APS58_3934	0.199	0.254151	0.2	3.77833e-08	0.872843	0.542717	3.58933e-05	?	?
660	APS58_0763	0.198	0.253774	0.2	5.34652e-09	0.872031	0.542927	3.15671e-05	?	Aave_3725
661	APS58_2061	0.198	0.254311	0.2	6.39129e-08	0.872982	0.542673	3.40859e-05	?	Aave_0218
662	APS58_1609	0.197	0.0627673	0	0.00293486	0.0545678	0.165923	0.000375088	?	Aave_4587
663	APS58_3101	0.197	0.284308	0.4	2.46263e-07	0.873619	0.542397	1.94645e-06	?	Aave_1366
664	APS58_0870	0.196	0.0377295	0	6.99945e-06	0.0646748	0.000137045	2.89211e-12	?	Aave_3832
665	APS58_3122	0.196	0.278588	0.4	7.83926e-09	0.873512	0.542377	5.32222e-07	?	Aave_1386
666	APS58_1629	0.195	0.24876	0.2	8.15601e-09	0.873224	0.542504	1.37666e-06	?	Aave_4607
667	APS58_0207	0.194	0.253902	0.2	4.78453e-07	0.873391	0.542507	5.00729e-06	?	Aave_2120
668	APS58_2977	0.192	0.252112	0.2	6.51665e-08	0.873006	0.542635	8.49503e-06	?	Aave_1247
669	APS58_3621	0.188	0.290007	0	0.514867	0.0561318	0.253873	0.998827	?	Aave_3363
670	APS58_0829	0.186	0.0553861	0	6.99049e-05	0.0560783	0.148903	3.88538e-05	?	Aave_3787
671	APS58_1781	0.186	0.112201	0	2.55243e-06	0.0646748	0.516601	0.000792198	?	Aave_4747
672	APS58_1524	0.183	0.251086	0.2	1.69286e-08	0.873123	0.542513	4.88535e-07	?	Aave_4516
673	APS58_1746	0.182	0.251961	0.2	2.69927e-08	0.873032	0.542585	2.07803e-06	?	Aave_4715
674	APS58_1282	0.181	0.251033	0.2	2.84179e-09	0.872572	0.542684	8.70752e-07	?	Aave_4281
675	APS58_3767	0.181	0.252095	0.2	1.90999e-08	0.872939	0.542591	9.87993e-07	?	Aave_3220
676	APS58_1072	0.18	0.249954	0.2	2.5541e-07	0.873399	0.542496	4.22681e-06	?	Aave_4032
677	APS58_2745	0.179	0.248037	0.2	1.1362e-07	0.873228	0.542552	4.79261e-06	?	Aave_1036
678	APS58_3372	0.179	0.252244	0.2	2.38874e-08	0.872917	0.54263	3.04369e-06	?	Aave_1673
679	APS58_1424	0.178	0.0672498	0	3.1404e-06	0.0532954	0.189055	0.04661	?	Aave_4418
680	APS58_2361	0.178	0.24717	0.2	3.30556e-08	0.873401	0.542458	1.6751e-06	?	Aave_0600
681	APS58_2252	0.177	0.0590896	0	0.000940842	0.0548584	0.167507	0.000334908	?	Aave_0400
682	APS58_3301	0.177	0.246282	0.2	2.34651e-08	0.873271	0.542506	2.03889e-06	?	Aave_1560
683	APS58_0528	0.176	0.251118	0.2	4.2115e-07	0.873311	0.542543	7.3111e-06	?	Aave_3488
684	APS58_1901	0.175	0.192098	0	3.43941e-06	0.0646748	0.127458	1	?	Aave_0066
685	APS58_2677	0.174	0.192538	0	7.30913e-06	0.0646748	0.127465	1	?	Aave_0971
686	APS58_3901	0.174	0.247324	0.2	3.3888e-08	0.873467	0.542441	2.09896e-06	?	Aave_3092
687	APS58_0255	0.173	0.247118	0.2	5.39735e-09	0.872825	0.542658	4.2964e-06	?	Aave_2072
688	APS58_1652	0.173	0.250011	0.2	5.63575e-09	0.872619	0.542652	3.76774e-07	?	?
689	APS58_1707	0.173	0.145772	0	0.146055	0.055363	0.218597	0.398283	?	?
690	APS58_2251	0.173	0.0683439	0	0.0102122	0.0516661	0.208742	0.00198389	?	Aave_0398
691	APS58_0617	0.172	0.0596261	0	9.89234e-08	0.0523216	0.184959	7.51912e-05	?	Aave_3575
692	APS58_1935	0.172	0.0443877	0	4.26261e-05	0.0588561	0.0912887	8.85929e-06	?	Aave_0097
693	APS58_3744	0.172	0.0588028	0	2.28961e-07	0.0514288	0.192253	8.70634e-05	?	Aave_3244
694	APS58_0324	0.17	0.249886	0.2	1.2754e-08	0.872864	0.542557	1.39941e-07	?	Aave_2003
695	APS58_1932	0.17	0.0524412	0	3.23008e-05	0.0540174	0.142637	6.75961e-06	?	Aave_0094
696	APS58_1015	0.169	0.0351395	0	4.21539e-05	0.0646748	0.000390052	6.02781e-07	?	Aave_3975
697	APS58_2491	0.169	0.0519651	0	9.08003e-08	0.0537064	0.134529	5.47175e-05	?	Aave_0788
698	APS58_2733	0.169	0.0670246	0	0.00412029	0.0532848	0.214546	0.000649812	?	?
699	APS58_0210	0.165	0.031437	0	9.89735e-05	0.0646748	4.75344e-06	2.28259e-107	?	?
700	APS58_0161	0.164	0.0396851	0	5.8393e-05	0.0612413	0.0534318	1.05572e-07	?	Aave_2412
701	APS58_2210	0.164	0.107797	0	2.39634e-06	0.0646748	0.506089	5.18806e-06	?	Aave_0360
702	APS58_2405	0.164	0.250004	0.2	4.62595e-09	0.872434	0.542779	6.34667e-06	?	Aave_0644
703	APS58_0218	0.163	0.365067	0	0.964956	0.0609061	0.347683	1	?	Aave_2109
704	APS58_1651	0.163	0.066438	0	0.000756207	0.0600432	0.232541	2.4876e-05	?	?
705	APS58_2697	0.163	0.236916	0	4.97935e-07	0.0646748	0.441797	1	?	Aave_0991
706	APS58_3115	0.163	0.0585496	0	6.12132e-07	0.0646748	0.194499	7.67383e-06	?	Aave_1379
707	APS58_0744	0.162	0.0604164	0	2.26491e-05	0.0513692	0.193413	1.31107e-05	?	Aave_3704
708	APS58_4205	0.161	0.0689672	0	0.202079	0.0618787	0.0497237	0.00285631	?	Aave_2264
709	APS58_1497	0.16	0.277581	0.4	1.62885e-07	0.873599	0.542406	2.27068e-06	?	Aave_4487
710	APS58_1914	0.16	0.246285	0.2	7.41538e-08	0.873189	0.542594	1.91455e-05	?	Aave_0079
711	APS58_2875	0.16	0.249086	0.2	1.21899e-09	0.872014	0.542897	1.17825e-05	?	?
712	APS58_2298	0.159	0.0414001	0	2.86464e-06	0.0618551	0.0662427	0.00370932	?	Aave_0444
713	APS58_0950	0.156	0.246744	0.2	2.01664e-07	0.873494	0.54245	2.76964e-06	?	Aave_3912
714	APS58_3266	0.156	0.0490331	0	3.82856e-06	0.0543445	0.13697	1.69671e-06	?	Aave_1525
715	APS58_0493	0.155	0.0696665	0	5.35895e-05	0.0643046	0.250673	1.55971e-05	?	?
716	APS58_3876	0.155	0.235023	0	0.144482	0.0533069	0.275808	1	?	Aave_3114
717	APS58_0731	0.154	0.0801025	0	1.1727e-06	0.0561318	0.255934	0.108812	?	Aave_3691
718	APS58_3713	0.154	0.0616586	0	2.56486e-06	0.0541774	0.21771	2.4356e-06	?	Aave_3276
719	APS58_3010	0.152	0.269766	0	0.660178	0.063993	0.00764287	0.998998	?	Aave_1278
720	APS58_1677	0.151	0.245692	0.2	2.94117e-08	0.873258	0.542486	7.96873e-07	?	Aave_4650
721	APS58_0333	0.15	0.0518169	0	1.11005e-06	0.0522486	0.162338	2.13916e-06	?	Aave_1994
722	APS58_2984	0.15	0.199224	0	1.74656e-06	0.0554459	0.169256	1	?	Aave_1254
723	APS58_0838	0.148	0.0568424	0	7.37956e-06	0.0561426	0.177329	5.4501e-06	?	Aave_3800
724	APS58_1204	0.148	0.0330484	0	0.000126334	0.0646748	3.44447e-07	3.268e-29	?	Aave_4203
725	APS58_1174	0.147	0.246302	0.2	1.03165e-09	0.871931	0.542929	1.88923e-05	?	Aave_4176
726	APS58_0114	0.146	0.0415776	0	3.60393e-06	0.0587176	0.0892095	1.61023e-06	?	Aave_2457
727	APS58_3391	0.146	0.058491	0	4.03147e-06	0.0520354	0.211931	8.1708e-06	?	Aave_1687
728	APS58_1142	0.145	0.0429557	0	5.22483e-07	0.0589053	0.0996252	1.61389e-07	?	Aave_4143
729	APS58_1403	0.145	0.0558067	0	3.55821e-06	0.0515685	0.189669	3.84574e-06	?	Aave_4397
730	APS58_2332	0.145	0.219357	0	0.15833	0.0567809	0.179474	1	?	Aave_0475
731	APS58_2403	0.145	0.0566422	0	5.39661e-07	0.051175	0.201938	3.22777e-06	?	Aave_0642
732	APS58_0055	0.144	0.0637824	0	3.63559e-06	0.0605946	0.228474	1.77196e-06	?	Aave_2514
733	APS58_4022	0.144	0.0419415	0	8.66452e-07	0.0548136	0.107555	3.29155e-05	?	Aave_2977
734	APS58_3366	0.143	0.0571045	0	2.67216e-05	0.0512967	0.195852	2.10439e-05	?	Aave_1667
735	APS58_1989	0.142	0.245271	0.2	1.27679e-07	0.873365	0.542499	3.48542e-06	?	Aave_0146
736	APS58_1348	0.141	0.0320438	0	7.61176e-06	0.0629093	0.0282986	1.32459e-08	?	Aave_4347
737	APS58_1409	0.14	0.0547237	0	2.73353e-05	0.0517168	0.188076	4.26049e-06	?	Aave_4403
738	APS58_4229	0.14	0.18438	0	6.54113e-08	0.0541867	0.185062	0.886843	?	Aave_2286
739	APS58_4399	0.14	0.243799	0.2	1.04205e-07	0.873167	0.542608	2.30216e-05	no	Aave_2624
740	APS58_2939	0.139	0.0503409	0	2.48865e-08	0.0526654	0.16896	5.92442e-07	?	?
741	APS58_1152	0.138	0.0493777	0	3.0299e-05	0.0543848	0.140311	5.89264e-06	?	Aave_4153
742	APS58_1761	0.138	0.245263	0.2	9.06685e-08	0.873311	0.542501	2.07895e-06	?	Aave_4729
743	APS58_3977	0.138	0.0592012	0	5.46847e-06	0.0512201	0.205441	1.04323e-05	?	?
744	APS58_1476	0.137	0.0645673	0	3.56605e-06	0.0605918	0.228844	9.43473e-06	?	Aave_4465
745	APS58_4335	0.136	0.0554687	0	8.00596e-06	0.0512509	0.19777	3.44851e-06	?	Aave_2786
746	APS58_4451	0.135	0.0661715	0	8.77445e-06	0.0635947	0.244371	1.28964e-05	?	Aave_2571
747	APS58_0414	0.134	0.0526288	0	1.36476e-06	0.0545586	0.1668	2.4443e-05	?	Aave_1918
748	APS58_1018	0.134	0.243951	0.2	6.51972e-08	0.873367	0.54247	1.41081e-06	?	Aave_3978
749	APS58_0863	0.133	0.249111	0.2	5.93816e-09	0.871848	0.543027	0.000224238	no	Aave_3825
750	APS58_1085	0.133	0.0415583	0	5.38998e-07	0.055273	0.108557	5.94434e-07	?	Aave_4041
751	APS58_3066	0.133	0.244233	0.2	3.31606e-08	0.873251	0.54251	1.71422e-06	?	Aave_1333
752	APS58_2651	0.13	0.0607805	0	6.06376e-06	0.053348	0.215862	0.0180955	?	Aave_0947
753	APS58_0510	0.128	0.0622275	0	6.65731e-07	0.0646748	0.23079	0.0014672	?	Aave_3467
754	APS58_2404	0.127	0.0520019	0	6.51951e-06	0.0517037	0.188487	1.5122e-05	?	Aave_0643
755	APS58_4149	0.127	0.063361	0	1.04516e-06	0.0557032	0.197962	0.0686434	?	Aave_2209
756	APS58_0633	0.126	0.313032	0	0.999895	0.0641927	5.40962e-07	1	?	Aave_3590
757	APS58_1016	0.126	0.0394916	0	3.4395e-07	0.0542447	0.106322	1.7184e-05	?	Aave_3976
758	APS58_1838	0.126	0.0668275	0	1.13087e-06	0.0610968	0.265228	0.000678815	?	Aave_0005
759	APS58_2660	0.126	0.0344822	0	0.00157248	0.0608253	0.0475707	8.58062e-07	?	Aave_0956
760	APS58_1364	0.122	0.240745	0.2	1.03024e-07	0.873431	0.542477	3.96448e-06	no	Aave_4364
761	APS58_3423	0.121	0.0503149	0	5.72165e-05	0.0523028	0.165	1.8874e-06	?	Aave_1717
762	APS58_0222	0.12	0.0268903	0	2.32061e-06	0.0646748	7.85725e-11	4.48871e-66	?	Aave_2105
763	APS58_1510	0.12	0.0599504	0	2.05152e-06	0.0631539	0.242199	1.18902e-05	?	Aave_4501
764	APS58_0564	0.119	0.0475848	0	3.66034e-07	0.052249	0.162391	3.2647e-06	?	Aave_3522
765	APS58_3036	0.118	0.0674529	0	4.46284e-07	0.0620843	0.275009	0.00720761	?	Aave_1304
766	APS58_0693	0.117	0.0409308	0	8.57545e-07	0.0618987	0.113766	4.30714e-07	?	Aave_3654
767	APS58_1319	0.117	0.241631	0.2	1.76994e-07	0.873542	0.542433	2.82657e-06	?	Aave_4317
768	APS58_2942	0.117	0.308235	0	0.996133	0.0520201	1.65998e-09	1	no	Aave_1225
769	APS58_4027	0.116	0.0446317	0	7.12579e-09	0.0563298	0.139329	0.00591114	?	Aave_2972
770	APS58_0578	0.113	0.128039	0	0.718661	0.0646515	3.99905e-07	2.49647e-10	?	Aave_3536
771	APS58_2621	0.113	0.241088	0.2	2.1139e-09	0.872445	0.542777	7.91158e-06	?	Aave_0918
772	APS58_3263	0.113	0.0467349	0	1.69902e-06	0.052326	0.158448	2.92626e-08	?	Aave_1522
773	APS58_0193	0.112	0.0341072	0	3.29259e-06	0.0598269	0.065734	1.29539e-08	?	Aave_2140
774	APS58_2411	0.112	0.2179	0	1.42877e-07	0.0646748	0.336117	1	?	Aave_0650
775	APS58_3124	0.112	0.0593887	0	6.52403e-07	0.0625871	0.239851	4.00545e-06	?	Aave_1388
776	APS58_2576	0.111	0.239852	0.2	3.63978e-08	0.873292	0.542508	2.60045e-06	?	Aave_0876
777	APS58_3470	0.111	0.240602	0.2	1.15334e-07	0.873494	0.542442	2.33065e-06	?	?
778	APS58_1973	0.109	0.186311	0	8.6482e-07	0.0570809	0.139974	1	?	Aave_0130
779	APS58_1519	0.108	0.0478821	0	3.17746e-06	0.0646748	0.154897	4.11808e-05	?	Aave_4511
780	APS58_0066	0.105	0.0469489	0	8.64296e-06	0.0531523	0.158133	2.87941e-06	?	Aave_2503
781	APS58_0595	0.105	0.0426094	0	1.42519e-06	0.0543893	0.140042	5.34497e-08	?	Aave_3553
782	APS58_1570	0.105	0.0352981	0	1.99595e-07	0.0588146	0.0901884	2.46115e-07	?	Aave_4549
783	APS58_1639	0.105	0.0434954	0	6.93395e-06	0.0537762	0.153845	2.95358e-05	?	?
784	APS58_2000	0.105	0.0253885	0	1.40269e-07	0.0646623	0.0109072	1.30361e-15	?	Aave_0157
785	APS58_3570	0.105	0.167672	0	2.33102e-05	0.0607989	0.0152277	1	?	Aave_3410
786	APS58_3075	0.104	0.0258284	0	3.0766e-07	0.0646748	0.00278118	3.08753e-22	?	Aave_1341
787	APS58_2921	0.103	0.0432197	0	2.12306e-06	0.052614	0.151022	3.14093e-06	?	Aave_1206
788	APS58_0094	0.102	0.238677	0.2	4.16784e-08	0.873219	0.542537	2.99251e-06	?	Aave_2476
789	APS58_1249	0.102	0.0476009	0	1.26148e-07	0.0536475	0.172362	1.98514e-07	?	Aave_4248
790	APS58_1689	0.102	0.182349	0	1.50383e-06	0.0562153	0.120375	1	?	Aave_4660
791	APS58_2230	0.101	0.194333	0	8.19481e-07	0.0530033	0.189364	1	?	Aave_0379
792	APS58_1999	0.1	0.0416395	0	2.64674e-07	0.0551729	0.131555	1.47196e-08	?	Aave_0156
793	APS58_2204	0.1	0.0582753	0	4.38207e-08	0.0610339	0.23459	1.80091e-09	?	?
794	APS58_3716	0.1	0.0481289	0	3.39804e-08	0.0532509	0.180463	4.37249e-09	?	Aave_3273
795	APS58_0057	0.099	0.237795	0.2	2.17043e-08	0.873178	0.542544	2.82711e-06	no	Aave_2512
796	APS58_1223	0.099	0.0315592	0	1.42088e-08	0.0608442	0.0673961	5.65203e-09	?	Aave_4226
797	APS58_4094	0.099	0.0566296	0	6.43206e-08	0.0605914	0.228559	2.98868e-08	?	Aave_2851
798	APS58_4279	0.099	0.0486216	0	7.12496e-08	0.051433	0.191686	5.9687e-08	?	Aave_2839
799	APS58_2433	0.098	0.0516896	0	8.804e-08	0.0526465	0.213886	2.39828e-07	?	Aave_0737
800	APS58_3178	0.098	0.0359684	0	2.55558e-05	0.051697	0.10048	4.02879e-06	?	Aave_1438
801	APS58_0031	0.097	0.0335239	0	0.0662734	0.0643949	6.12582e-13	1.23782e-134	?	Aave_2529
802	APS58_0118	0.097	0.0494942	0	3.63752e-07	0.0514343	0.191653	1.64604e-07	?	Aave_2453
803	APS58_0594	0.097	0.0509837	0	5.16729e-08	0.0511716	0.203261	3.71553e-08	?	Aave_3552
804	APS58_1108	0.097	0.0380981	0	5.28156e-08	0.0552088	0.122157	9.69281e-08	?	Aave_4064
805	APS58_2957	0.097	0.0558222	0	1.50178e-08	0.0592454	0.226243	2.9099e-11	?	?
806	APS58_3049	0.097	0.175066	0	5.72622e-08	0.0646748	0.0863407	1	?	Aave_1316
807	APS58_0694	0.096	0.0211164	0	7.87577e-06	0.0520187	9.03339e-05	1.23109e-19	no	Aave_3655
808	APS58_3484	0.096	0.209407	0	0.274802	0.0567543	0.0211622	0.999262	?	Aave_1809
809	APS58_1125	0.094	0.0526648	0	9.01041e-09	0.0565366	0.222085	3.44307e-08	?	Aave_4081
810	APS58_4446	0.094	0.0522917	0	4.54448e-07	0.0541773	0.217645	5.10272e-07	?	Aave_2576
811	APS58_0905	0.093	0.0405783	0	7.47565e-08	0.057496	0.140284	8.00841e-09	?	Aave_3867
812	APS58_3383	0.093	0.0531613	0	2.71998e-09	0.0578717	0.224281	1.60439e-08	?	Aave_1682
813	APS58_4419	0.093	0.0397424	0	1.76968e-06	0.0574965	0.14056	8.61682e-06	?	Aave_2603
814	APS58_0826	0.091	0.049922	0	1.66528e-07	0.0516077	0.209693	1.69596e-07	?	Aave_3784
815	APS58_2055	0.091	0.0213346	0	1.93148e-06	0.0646748	3.12707e-12	0	?	Aave_0212
816	APS58_2359	0.091	0.0549786	0	1.77826e-07	0.0610308	0.235051	1.51253e-07	?	Aave_0598
817	APS58_3048	0.091	0.0257682	0	7.46225e-08	0.0640953	0.0333679	8.24488e-11	?	Aave_1315
818	APS58_0823	0.09	0.0491835	0	6.75863e-09	0.0516085	0.209641	7.06824e-09	?	Aave_3781
819	APS58_3334	0.09	0.188489	0	0.0677765	0.0554916	0.110185	0.999596	?	Aave_1592
820	APS58_1632	0.088	0.0469597	0	7.05351e-07	0.0519658	0.186737	1.36075e-05	no	Aave_4610
821	APS58_3107	0.087	0.185493	0	0.00175432	0.0565144	0.143444	0.999797	?	Aave_1371
822	APS58_4047	0.087	0.0522138	0	2.29461e-08	0.0592401	0.226572	8.38312e-08	?	Aave_2953
823	APS58_1305	0.086	0.022212	0	3.29954e-06	0.0646748	1.92586e-15	0	?	Aave_4303
824	APS58_0329	0.085	0.0430867	0	3.40737e-08	0.0537881	0.154037	4.05374e-05	?	Aave_1998
825	APS58_1010	0.085	0.0387866	0	3.65594e-05	0.0594224	0.135207	1.95554e-05	?	Aave_3971
826	APS58_1920	0.085	0.0512725	0	5.20516e-08	0.0578715	0.224363	2.95329e-07	?	?
827	APS58_3306	0.085	0.0549553	0	6.41536e-07	0.0638526	0.246448	1.97166e-05	?	Aave_1564
828	APS58_3561	0.084	0.0209857	0	1.21208e-06	0.0646748	0.00163909	1.8267e-09	?	Aave_3419
829	APS58_4166	0.084	0.0505824	0	2.50508e-07	0.0532308	0.215795	6.09069e-06	?	Aave_2225
830	APS58_0119	0.083	0.0363573	0	3.96517e-06	0.0552063	0.122249	5.95167e-07	?	Aave_2452
831	APS58_0847	0.083	0.0264372	0	0.000110088	0.0597884	0.0176848	0.0142835	?	Aave_3809
832	APS58_2446	0.083	0.0277342	0	1.21677e-05	0.060981	0.0482822	3.09494e-08	?	?
833	APS58_2699	0.083	0.0541422	0	2.20398e-07	0.0631537	0.242474	1.53878e-05	?	Aave_0993
834	APS58_1100	0.081	0.0217805	0	6.33847e-07	0.0519039	0.00380243	4.45091e-09	?	Aave_4056
835	APS58_3642	0.081	0.316644	0	0.999865	0.0585183	0.0831344	1	?	Aave_3344
836	APS58_1708	0.078	0.248307	0	0.712699	0.0636971	0.0810251	0.797255	?	?
837	APS58_3928	0.078	0.0506505	0	1.89537e-06	0.0527334	0.146085	0.0747109	?	Aave_3065
838	APS58_1458	0.077	0.0368555	0	5.27181e-10	0.0544421	0.138617	1.41109e-10	?	Aave_4451
839	APS58_3064	0.077	0.0255006	0	1.34621e-06	0.0646748	0.0340127	5.27716e-07	?	Aave_1331
840	APS58_3119	0.077	0.052008	0	1.83909e-08	0.0592424	0.227129	4.28308e-05	?	Aave_1383
841	APS58_0572	0.075	0.0177402	0	1.25705e-06	0.0629758	0.00200805	8.07694e-20	?	Aave_3530
842	APS58_0725	0.075	0.0299261	0	1.70277e-05	0.0520286	0.0916666	5.76887e-05	no	Aave_3685
843	APS58_2760	0.075	0.043435	0	6.3263e-07	0.0646748	0.166697	4.60567e-06	?	Aave_1051
844	APS58_0814	0.074	0.0371932	0	1.32525e-07	0.0646748	0.126396	1.81547e-07	?	Aave_3772
845	APS58_2046	0.074	0.0440537	0	4.50526e-07	0.0545537	0.166167	8.2709e-08	?	Aave_0202
846	APS58_2115	0.074	0.0431181	0	3.29376e-07	0.0514281	0.192043	1.09813e-05	?	Aave_0270
847	APS58_3927	0.074	0.0201671	0	1.25805e-06	0.0646748	1.54504e-05	1.65801e-23	?	Aave_3066
848	APS58_0518	0.073	0.05574	0	0.14336	0.0610308	0.0683047	0.040141	?	?
849	APS58_0598	0.073	0.0445401	0	4.1048e-07	0.0532417	0.180923	9.1409e-06	?	Aave_3556
850	APS58_1396	0.073	0.0424012	0	3.24778e-08	0.0549945	0.170483	4.10967e-05	?	Aave_4390
851	APS58_2309	0.072	0.53112	0.6	0.999979	0.0520291	0.965838	1	no	Aave_0455
852	APS58_3450	0.072	0.0382141	0	3.75937e-09	0.0597205	0.14827	3.87231e-08	?	?
853	APS58_1704	0.071	0.0417139	0	0.00559663	0.0636557	0.0251638	0.116412	?	Aave_4675
854	APS58_0577	0.07	0.0179849	0	0.00242939	0.0545076	5.5471e-06	2.67755e-18	?	Aave_3535
855	APS58_1188	0.07	0.0389863	0	1.68579e-07	0.059428	0.135496	0.000134662	?	Aave_4190
856	APS58_2645	0.069	0.0197267	0	1.31649e-06	0.0646748	1.68704e-08	2.90084e-06	?	Aave_0942
857	APS58_1120	0.067	0.0361116	0	2.59603e-07	0.0540023	0.143001	6.74251e-07	?	Aave_4076
858	APS58_0979	0.066	0.0307034	0	3.65748e-08	0.0516961	0.100498	1.7934e-07	?	Aave_3941
859	APS58_1411	0.066	0.0259034	0	2.35954e-06	0.0614822	0.0493558	1.0469e-08	?	Aave_4405
860	APS58_1890	0.066	0.0187028	0	2.551e-07	0.0646748	6.29358e-07	7.66713e-37	?	Aave_0056
861	APS58_2678	0.066	0.0500254	0	6.98662e-08	0.0592398	0.226604	6.27636e-08	?	Aave_0972
862	APS58_3193	0.066	0.0497496	0	1.81433e-08	0.0552888	0.220266	3.94272e-06	?	Aave_1453
863	APS58_4122	0.066	0.0226276	0	7.76342e-07	0.062767	0.0412271	3.72963e-09	?	Aave_2183
864	APS58_0241	0.065	0.0191414	0	4.77495e-07	0.0646748	5.84844e-07	6.98767e-27	?	Aave_2086
865	APS58_1048	0.065	0.0178882	0	3.93507e-06	0.0612193	6.13208e-06	7.02183e-19	?	Aave_4010
866	APS58_2664	0.065	0.0211159	0	0.000181073	0.0516534	0.0357995	5.07295e-08	?	Aave_0960
867	APS58_1943	0.064	0.0424455	0	1.97144e-09	0.0523228	0.18451	4.31136e-08	?	Aave_0105
868	APS58_3277	0.064	0.0513691	0	1.61992e-07	0.062587	0.24	4.97308e-06	?	Aave_1536
869	APS58_0522	0.062	0.0383064	0	6.03265e-08	0.0590188	0.127107	3.22398e-05	?	Aave_3482
870	APS58_2739	0.062	0.220154	0	3.40197e-07	0.0646748	0.41575	1	?	Aave_1030
871	APS58_0931	0.061	0.0179521	0	1.07235e-05	0.0579059	7.12203e-09	2.16542e-17	?	Aave_3894
872	APS58_1479	0.061	0.0213751	0	3.56726e-08	0.0635721	0.0195906	5.75226e-09	?	Aave_4468
873	APS58_2280	0.061	0.023845	0	2.48535e-07	0.063207	0.0299784	5.23266e-10	?	Aave_0426
874	APS58_0773	0.06	0.0786482	0	0.00904843	0.0525109	0.000708436	0.43092	?	Aave_3735
875	APS58_2453	0.059	0.0312763	0	0.00188928	0.0628921	0.0840452	3.29011e-05	?	?
876	APS58_0391	0.058	0.0452986	0	8.00034e-09	0.0516075	0.210072	3.92442e-06	?	Aave_1941
877	APS58_1709	0.058	0.0177285	0	0.00110175	0.064652	0.00130306	3.18126e-24	?	Aave_4679
878	APS58_1844	0.058	0.0398236	0	8.29815e-09	0.0626102	0.154714	2.8552e-06	?	Aave_0010
879	APS58_2245	0.058	0.0218332	0	0.000134533	0.0612733	0.0302573	1.92427e-05	?	Aave_0393
880	APS58_2662	0.058	0.0183681	0	0.00135433	0.0611769	0.0111777	3.1505e-10	?	Aave_0958
881	APS58_2923	0.058	0.0360332	0	5.88613e-08	0.0533622	0.146105	2.29338e-08	?	Aave_1208
882	APS58_3393	0.058	0.0395705	0	1.9785e-07	0.0549875	0.170161	1.21634e-06	?	Aave_1690
883	APS58_4334	0.058	0.037151	0	1.68304e-05	0.055148	0.150138	5.88157e-06	?	Aave_2787
884	APS58_0409	0.057	0.0329132	0	5.99025e-08	0.0562931	0.10033	2.89354e-05	?	Aave_1923
885	APS58_2352	0.057	0.0169486	0	1.30995e-06	0.0646748	9.34262e-07	3.34594e-25	?	Aave_0592
886	APS58_0315	0.056	0.0172427	0	5.33502e-06	0.0646748	1.61626e-08	8.71927e-06	?	Aave_2012
887	APS58_0839	0.056	0.0460589	0	1.24655e-07	0.0520323	0.211911	2.3187e-07	?	Aave_3801
888	APS58_2571	0.056	0.116393	0	2.93935e-05	0.0611825	1.31051e-08	0.694585	?	Aave_0871
889	APS58_2659	0.056	0.0165163	0	6.44065e-05	0.0646556	7.18197e-62	0	?	Aave_0955
890	APS58_3116	0.056	0.049667	0	1.00852e-07	0.0615563	0.230592	1.73735e-07	?	Aave_1380
891	APS58_0181	0.055	0.0335655	0	6.13127e-08	0.0552742	0.133263	3.80356e-08	?	Aave_2152
892	APS58_0286	0.055	0.0189913	0	1.31127e-08	0.0646463	1.07047e-10	2.45725e-134	?	Aave_2041
893	APS58_0332	0.055	0.0157921	0	1.81736e-07	0.0581619	1.63063e-63	0	?	Aave_1995
894	APS58_0988	0.055	0.0172382	0	4.06212e-05	0.0565819	0.00437713	1.02387e-07	?	Aave_3950
895	APS58_2002	0.055	0.0157188	0	9.57325e-06	0.0586921	8.39203e-09	1.324e-35	?	Aave_0159
896	APS58_3673	0.055	0.0310549	0	1.36177e-06	0.0514116	0.124526	3.59463e-06	?	Aave_3314
897	APS58_3790	0.055	0.103428	0	0.224874	0.0638243	0.00291309	0.384071	?	Aave_3199
898	APS58_2905	0.054	0.0413921	0	1.3405e-06	0.0519659	0.186659	7.80549e-06	?	Aave_1190
899	APS58_4270	0.054	0.0272806	0	1.41462e-06	0.0538058	0.0788023	2.1463e-07	?	Aave_2325
900	APS58_2670	0.053	0.0337539	0	7.97245e-08	0.0518292	0.128668	6.10863e-08	?	Aave_0965
901	APS58_2916	0.053	0.0310351	0	0.0752922	0.0600575	5.83106e-05	2.68722e-05	?	Aave_1201
902	APS58_0254	0.052	0.0176793	0	4.32308e-07	0.0646748	4.00432e-60	0	?	Aave_2073
903	APS58_0844	0.052	0.014857	0	4.92853e-06	0.0646746	0.000702155	3.26645e-25	?	Aave_3806
904	APS58_1681	0.052	0.0172426	0	1.11941e-05	0.0646748	2.56311e-06	5.98453e-47	?	Aave_4652
905	APS58_1690	0.052	0.0140409	0	8.70799e-06	0.0646748	0.000107042	2.11326e-52	?	Aave_4661
906	APS58_1803	0.052	0.0444654	0	1.09087e-07	0.051166	0.203685	3.55647e-06	?	Aave_4769
907	APS58_2238	0.052	0.0163634	0	1.2896e-06	0.0646728	1.1574e-11	2.78437e-135	?	Aave_0387
908	APS58_2449	0.052	0.0256484	0	1.13378e-05	0.0558863	0.0736265	1.32256e-08	?	Aave_2129
909	APS58_2481	0.052	0.0377751	0	8.92285e-08	0.0532996	0.160269	2.45767e-05	?	Aave_0778
910	APS58_3722	0.052	0.301027	0	0.999913	0.0596029	1.64124e-06	1	?	Aave_3267
911	APS58_1775	0.051	0.0209924	0	5.15164e-06	0.0610201	0.0365746	2.63709e-09	?	Aave_4742
912	APS58_2663	0.051	0.0147402	0	7.96951e-05	0.0567818	1.71303e-06	4.82591e-23	?	Aave_0959
913	APS58_0963	0.05	0.0161611	0	1.61511e-07	0.0543994	6.48624e-08	4.82788e-30	?	Aave_3925
914	APS58_0217	0.049	0.0166553	0	2.03987e-07	0.0646704	9.11738e-11	5.03223e-135	?	Aave_2110
915	APS58_1036	0.049	0.0378983	0	6.82875e-07	0.0561304	0.177782	2.03148e-06	?	Aave_3998
916	APS58_3146	0.049	0.0189783	0	2.89849e-07	0.0590168	3.96534e-06	3.60881e-18	?	Aave_1411
917	APS58_3903	0.049	0.0154041	0	2.15212e-06	0.0542041	6.01212e-07	1.14111e-22	?	Aave_3090
918	APS58_0516	0.048	0.0308896	0	0.00101262	0.0541088	0.113711	4.27611e-05	?	Aave_3473
919	APS58_1193	0.048	0.0374544	0	7.63442e-09	0.0560146	0.150091	0.00241209	?	Aave_4194
920	APS58_1320	0.048	0.0246632	0	6.21355e-06	0.0619051	0.0602228	3.69293e-06	?	Aave_4318
921	APS58_3385	0.048	0.0266865	0	2.55518e-08	0.0536792	0.077843	2.76278e-08	?	Aave_1684
922	APS58_1446	0.047	0.0206916	0	4.53532e-08	0.0567637	0.0160445	3.00337e-06	?	Aave_4440
923	APS58_2436	0.047	0.0257662	0	2.00935e-07	0.0642923	0.0493784	3.93232e-05	?	Aave_0740
924	APS58_2661	0.047	0.0162592	0	0.000293376	0.0646748	5.87406e-07	1.99866e-128	?	Aave_0957
925	APS58_4039	0.047	0.0163373	0	2.82072e-07	0.0612183	1.50754e-08	2.31891e-35	?	Aave_2960
926	APS58_1155	0.046	0.0324724	0	3.27144e-07	0.0536961	0.134259	1.05949e-06	?	Aave_4156
927	APS58_1779	0.046	0.0244489	0	1.93994e-09	0.0595584	0.0731238	3.19105e-09	?	Aave_4745
928	APS58_2560	0.046	0.0264988	0	6.54905e-07	0.0519035	0.0761613	1.51357e-05	?	Aave_0860
929	APS58_2658	0.046	0.014724	0	0.000771049	0.0512427	0.00135999	5.32487e-10	?	Aave_0954
930	APS58_2922	0.046	0.0146727	0	8.39154e-06	0.0632595	0.000739676	6.82493e-28	?	Aave_1207
931	APS58_1910	0.045	0.0328726	0	5.62961e-08	0.0543436	0.137444	3.37809e-06	?	Aave_0075
932	APS58_3106	0.045	0.0168455	0	0.0125841	0.0625255	8.97527e-07	5.28367e-13	?	Aave_1370
933	APS58_3615	0.045	0.0374822	0	1.58897e-08	0.0526627	0.169011	1.59396e-07	?	Aave_3369
934	APS58_0822	0.044	0.0460169	0	1.33551e-09	0.0578707	0.224417	9.00953e-09	?	Aave_3780
935	APS58_1850	0.044	0.013717	0	1.6728e-06	0.0617419	3.02775e-05	1.95554e-22	?	Aave_0016
936	APS58_1965	0.044	0.0146239	0	3.21894e-07	0.0646748	0.000102621	4.03003e-16	?	Aave_0123
937	APS58_2383	0.044	0.0297061	0	9.83694e-06	0.0520571	0.121655	6.98015e-09	no	Aave_0622
938	APS58_3461	0.044	0.0238929	0	0.0620781	0.0558528	4.05809e-08	1.15656e-22	?	?
939	APS58_3576	0.044	0.016065	0	8.26584e-06	0.0526352	0.0172282	6.89427e-07	?	Aave_3404
940	APS58_3875	0.044	0.0234081	0	2.30976e-06	0.0640514	0.0454401	6.75976e-06	?	Aave_3115
941	APS58_4210	0.044	0.0487173	0	3.35258e-08	0.0625869	0.239865	6.35339e-07	?	Aave_2269
942	APS58_4345	0.044	0.0235538	0	1.57645e-06	0.0614596	0.0559847	4.0375e-06	?	Aave_2778
943	APS58_0765	0.043	0.0154598	0	5.19154e-06	0.059414	0.000575226	7.08997e-10	?	Aave_3727
944	APS58_1851	0.043	0.0179717	0	1.22917e-07	0.0646746	1.24852e-08	1.38517e-138	?	Aave_0017
945	APS58_3676	0.043	0.0209297	0	1.51946e-06	0.0646748	0.0317135	1.607e-10	?	Aave_3311
946	APS58_3817	0.043	0.0165986	0	1.01449e-10	0.0645929	0.0128798	1.28397e-17	?	Aave_3169
947	APS58_1391	0.042	0.12429	0	0.000179344	0.0520318	0.00229943	0.771337	no	Aave_4385
948	APS58_2413	0.042	0.0230094	0	3.12217e-08	0.0602458	0.0381001	1.23668e-05	?	Aave_0652
949	APS58_2657	0.042	0.0127841	0	2.255e-06	0.0530252	0.00118901	3.36665e-11	?	Aave_0953
950	APS58_4433	0.042	0.0144595	0	4.6773e-06	0.0646447	3.12226e-14	0	?	Aave_2589
951	APS58_1304	0.041	0.125344	0	4.89994e-05	0.0589314	0.082059	0.692503	?	Aave_4302
952	APS58_1357	0.041	0.0139455	0	6.74881e-06	0.0639242	0.000147263	2.94144e-28	?	Aave_4356
953	APS58_1727	0.041	0.0126396	0	7.60921e-06	0.0523932	0.000773446	6.3201e-18	?	Aave_4697
954	APS58_2568	0.041	0.0500057	0	2.11299e-09	0.0525783	0.151286	0.094899	?	Aave_0868
955	APS58_3176	0.041	0.014079	0	1.42156e-05	0.0639441	3.30739e-05	7.78844e-29	?	Aave_1436
956	APS58_4211	0.041	0.0142199	0	4.39518e-08	0.0646748	0.00338969	2.09458e-21	?	Aave_2270
957	APS58_0470	0.04	0.014463	0	1.07562e-06	0.0646747	2.06727e-14	0	?	Aave_3430
958	APS58_0580	0.04	0.0339846	0	1.10759e-07	0.0551569	0.150497	3.17802e-06	?	Aave_3538
959	APS58_2081	0.04	0.0476949	0	9.44878e-08	0.0610305	0.235233	7.6298e-07	?	Aave_0237
960	APS58_3099	0.04	0.0163476	0	6.84613e-08	0.0645565	1.39346e-09	2.33756e-111	?	Aave_1364
961	APS58_3269	0.04	0.0379295	0	2.88514e-08	0.0549904	0.171963	1.67715e-08	?	Aave_1528
962	APS58_3700	0.04	0.0155343	0	1.13286e-05	0.0605254	0.00013683	8.04648e-12	?	Aave_3288
963	APS58_4416	0.04	0.0312406	0	1.17173e-07	0.0543399	0.137285	5.05757e-07	?	Aave_2607
964	APS58_0134	0.039	0.0130753	0	1.73541e-06	0.0646676	0.000522388	8.57778e-25	?	Aave_2439
965	APS58_1397	0.039	0.0290211	0	7.03638e-07	0.0552858	0.119964	1.36451e-06	?	Aave_4391
966	APS58_1665	0.039	0.0182156	0	6.55345e-08	0.0635761	0.0311526	1.01326e-09	?	Aave_4639
967	APS58_1784	0.039	0.0158372	0	0.0108786	0.0644473	8.34215e-12	8.21557e-58	?	Aave_4750
968	APS58_1892	0.039	0.0262675	0	9.77374e-09	0.058858	0.0944449	1.99843e-09	?	Aave_0058
969	APS58_3540	0.039	0.0274034	0	9.11293e-08	0.0550153	0.0815658	1.76382e-06	?	Aave_1861
970	APS58_0529	0.038	0.0306915	0	1.33337e-07	0.0551643	0.126603	2.00911e-06	?	Aave_3489
971	APS58_2504	0.038	0.0277095	0	4.32337e-07	0.0518808	0.099833	5.58818e-06	?	Aave_0802
972	APS58_3493	0.038	0.0205326	0	2.47269e-09	0.0614593	0.0543003	2.98469e-10	?	Aave_1817
973	APS58_3701	0.038	0.0401581	0	1.60052e-07	0.0513464	0.193911	6.25132e-07	?	Aave_3287
974	APS58_4438	0.038	0.0168612	0	5.46819e-07	0.0559546	0.0176159	2.9879e-06	?	Aave_2584
975	APS58_0042	0.037	0.0145943	0	7.82716e-05	0.056697	0.0214097	3.06236e-09	?	Aave_4117,Aave_3354,Aave_3188,Aave_2401,Aave_2397,Aave_0709,Aave_0705,Aave_0703,Aave_0692,Aave_0520,Aave_0513
976	APS58_1498	0.037	0.0183766	0	2.35986e-07	0.0620614	0.00728371	2.01998e-07	?	Aave_4488
977	APS58_1596	0.037	0.045591	0	1.14145e-07	0.0578703	0.224505	4.31006e-07	?	Aave_4575
978	APS58_2302	0.037	0.164217	0	0.0117639	0.0520139	0.0692071	0.991544	no	Aave_0448
979	APS58_3128	0.037	0.0157787	0	8.04879e-08	0.0646748	1.24062e-32	0	?	Aave_1392
980	APS58_3859	0.037	0.0431207	0	6.55554e-08	0.0532287	0.215765	1.05151e-06	?	Aave_3131
981	APS58_3867	0.037	0.0228554	0	0.0733135	0.0525504	3.3587e-09	2.50104e-29	?	Aave_3123
982	APS58_0037	0.036	0.0131473	0	1.55076e-06	0.0646748	3.64324e-17	0	?	Aave_2523
983	APS58_0393	0.036	0.0369039	0	8.1404e-09	0.0531608	0.158433	1.01866e-06	?	Aave_1939
984	APS58_0434	0.036	0.0128735	0	4.44201e-06	0.0516925	1.37167e-05	2.00809e-16	?	Aave_1899
985	APS58_1053	0.036	0.0244811	0	1.10632e-07	0.0541321	0.0641251	5.5657e-06	?	Aave_4015
986	APS58_2101	0.036	0.0138244	0	6.65563e-07	0.0522557	2.14111e-07	2.99077e-25	?	Aave_0256
987	APS58_2170	0.036	0.0126846	0	6.36715e-07	0.0612355	1.55015e-09	9.62636e-107	?	Aave_0323
988	APS58_2419	0.036	0.0131471	0	5.33032e-07	0.0646748	1.40989e-11	4.04273e-268	?	Aave_0658
989	APS58_0769	0.035	0.0162025	0	0.020404	0.0646748	3.15068e-23	0	?	Aave_3731
990	APS58_1645	0.035	0.0145659	0	1.02559e-07	0.0566568	3.1002e-06	1.91297e-32	?	Aave_4621
991	APS58_1825	0.035	0.0242479	0	3.5304e-07	0.0556403	0.082419	1.1297e-07	?	Aave_4790
992	APS58_3836	0.035	0.0156325	0	1.10433e-07	0.0646748	1.89964e-18	0	?	Aave_3151
993	APS58_3887	0.035	0.0125588	0	1.66508e-06	0.0515151	2.85955e-05	1.26457e-14	?	Aave_3104
994	APS58_3966	0.035	0.0157478	0	9.37826e-08	0.061274	0.00032814	5.27145e-22	?	Aave_3031
995	APS58_4224	0.035	0.0144593	0	3.62461e-07	0.0558698	5.35436e-07	6.27356e-23	?	Aave_2282
996	APS58_4383	0.035	0.0362533	0	4.55708e-08	0.0548372	0.168583	4.68387e-06	?	Aave_2640
997	APS58_0469	0.034	0.0140941	0	0.000762393	0.0520316	0.00742169	4.90372e-08	no	Aave_3429
998	APS58_1324	0.034	0.0168021	0	4.58908e-08	0.0646748	5.90213e-08	7.97841e-101	?	Aave_4322
999	APS58_1917	0.034	0.012854	0	3.17697e-07	0.0646632	6.01774e-06	6.79908e-55	?	Aave_0082
1000	APS58_2021	0.034	0.0343786	0	1.89722e-09	0.0523056	0.158961	5.22441e-08	?	Aave_0177
1001	APS58_2234	0.034	0.0156202	0	9.90649e-08	0.051992	0.00358209	7.51173e-08	?	Aave_0383
1002	APS58_2876	0.034	0.018304	0	5.68617e-07	0.0606033	0.0212494	1.95299e-06	?	Aave_1162
1003	APS58_3071	0.034	0.0912106	0	0.00362226	0.0530024	0.00198911	0.539518	?	Aave_1338
1004	APS58_3607	0.034	0.0154328	0	6.34371e-07	0.0602084	0.00326908	0.000538926	?	Aave_3377
1005	APS58_3765	0.034	0.013155	0	1.40581e-06	0.0646744	5.43475e-05	5.79745e-50	?	Aave_3222
1006	APS58_4441	0.034	0.197794	0	6.62612e-07	0.0646748	0.284818	1	?	Aave_2581
1007	APS58_0596	0.033	0.0248761	0	6.98467e-06	0.0557023	0.0917949	1.30677e-07	?	Aave_3554
1008	APS58_1389	0.033	0.0159693	0	9.49343e-07	0.0646748	0.0104619	1.00936e-09	?	Aave_4383
1009	APS58_1592	0.033	0.0198614	0	8.0679e-09	0.0599086	0.0195156	3.2946e-06	?	Aave_4571
1010	APS58_2422	0.033	0.0262381	0	6.94277e-09	0.0520391	0.101656	5.87229e-08	no	Aave_0661
1011	APS58_2625	0.033	0.026147	0	7.1566e-07	0.0516273	0.0983568	6.46819e-06	?	Aave_0922
1012	APS58_4087	0.033	0.0152412	0	1.84484e-05	0.0544793	0.0280426	6.44799e-09	?	Aave_2857
1013	APS58_4174	0.033	0.0421849	0	1.01927e-07	0.0513438	0.207981	1.05326e-05	?	Aave_2233
1014	APS58_0262	0.032	0.0181194	0	5.7836e-08	0.0559905	0.0212471	4.8534e-07	?	Aave_2065
1015	APS58_0387	0.032	0.013325	0	3.55872e-06	0.0612196	0.000397847	4.44287e-17	?	Aave_1945
1016	APS58_0403	0.032	0.0383981	0	7.51592e-08	0.0523201	0.184829	5.12615e-06	?	Aave_1929
1017	APS58_0941	0.032	0.0360686	0	3.02286e-10	0.0548353	0.168323	5.04231e-10	?	Aave_3904
1018	APS58_0995	0.032	0.0150259	0	1.73594e-08	0.0566894	0.00113629	3.99814e-09	?	Aave_3956
1019	APS58_2751	0.032	0.0139721	0	1.10361e-06	0.0545093	0.0019549	1.50455e-08	?	Aave_1042
1020	APS58_3444	0.032	0.0233181	0	0.0550905	0.0551531	0.0133104	0.0189621	?	?
1021	APS58_3477	0.032	0.0257845	0	2.91491e-07	0.0523955	0.0768375	8.12893e-06	?	Aave_1802
1022	APS58_3768	0.032	0.0123582	0	5.66402e-07	0.0631227	3.14966e-05	2.97001e-31	?	Aave_3219
1023	APS58_4250	0.032	0.0155573	0	2.10137e-07	0.0598643	0.0150521	1.69264e-07	?	Aave_2307
1024	APS58_0146	0.031	0.0310062	0	7.3512e-08	0.0540019	0.143082	1.17523e-06	?	Aave_2428
1025	APS58_0934	0.031	0.0432922	0	9.75661e-08	0.0541742	0.218095	4.03236e-06	?	Aave_3897
1026	APS58_1581	0.031	0.0226031	0	3.03429e-09	0.0536815	0.0779115	5.43601e-09	?	Aave_4560
1027	APS58_2233	0.031	0.0317708	0	1.15477e-09	0.0544415	0.138841	8.96652e-09	?	Aave_0382
1028	APS58_2439	0.031	0.0245623	0	7.9861e-08	0.0539255	0.0648864	2.11031e-06	?	Aave_0743
1029	APS58_2497	0.031	0.0145041	0	1.74412e-07	0.058754	0.00166915	1.55062e-20	?	Aave_0795
1030	APS58_2833	0.031	0.0317314	0	7.03043e-08	0.0540026	0.143042	1.31735e-07	?	?
1031	APS58_3486	0.031	0.0157367	0	1.14637e-07	0.057664	8.22675e-05	3.83603e-12	?	?
1032	APS58_3914	0.031	0.0333674	0	2.3931e-10	0.0528047	0.149438	1.29145e-08	?	Aave_3080
1033	APS58_4040	0.031	0.0128472	0	1.33686e-06	0.0547431	1.44605e-05	1.87726e-16	?	Aave_2959
1034	APS58_1538	0.03	0.0116066	0	8.93378e-07	0.0542312	2.65804e-06	2.03084e-21	?	Aave_4528
1035	APS58_2630	0.03	0.0167484	0	1.07616e-06	0.0617105	0.0267658	8.75182e-08	?	Aave_0927
1036	APS58_2654	0.03	0.012414	0	8.30742e-06	0.0646748	0.000993014	6.63716e-30	?	Aave_0950
1037	APS58_3801	0.03	0.0249067	0	8.07513e-07	0.0520988	0.0908528	0.00254856	?	Aave_3185
1038	APS58_4439	0.03	0.011307	0	1.31982e-06	0.0509364	2.10604e-06	4.64596e-21	?	Aave_2583
1039	APS58_0081	0.029	0.0308584	0	1.38397e-06	0.0594209	0.13503	1.45578e-06	?	Aave_2489
1040	APS58_0704	0.029	0.0126073	0	4.55318e-07	0.0628151	1.83441e-05	1.80575e-26	?	Aave_3665
1041	APS58_1874	0.029	0.0168169	0	7.4785e-08	0.0605511	0.0170648	9.77316e-08	?	Aave_0040
1042	APS58_2883	0.029	0.157196	0	5.19178e-06	0.0646748	0.00588009	1	?	Aave_1169
1043	APS58_3279	0.029	0.0136309	0	3.65001e-08	0.0583979	1.2201e-07	1.284e-26	?	Aave_1538
1044	APS58_3975	0.029	0.0253735	0	5.02362e-08	0.0588603	0.0953415	8.51187e-08	?	Aave_3022
1045	APS58_4353	0.029	0.0159101	0	2.1296e-08	0.054297	0.0115535	8.325e-08	?	Aave_2670
1046	APS58_4373	0.029	0.013294	0	4.98421e-06	0.0646748	1.32211e-07	1.37486e-30	?	Aave_2650
1047	APS58_0197	0.028	0.0907637	0	0.556378	0.0524028	0.0005114	1.18698e-05	?	?
1048	APS58_0461	0.028	0.0142416	0	1.1857e-06	0.0618751	0.000512348	3.17315e-10	?	Aave_1872
1049	APS58_0876	0.028	0.0300973	0	1.0472e-06	0.0605489	0.129613	1.18505e-06	?	Aave_3838
1050	APS58_2724	0.028	0.0359971	0	1.32824e-08	0.0548307	0.173922	9.19302e-07	?	Aave_1018
1051	APS58_2933	0.028	0.0156163	0	8.00453e-07	0.0511578	0.0114455	1.63829e-06	?	Aave_1218
1052	APS58_3480	0.028	0.0289168	0	1.44854e-06	0.0527344	0.120621	6.07491e-07	?	Aave_1805
1053	APS58_3535	0.028	0.0114537	0	1.8227e-07	0.0520234	1.92561e-11	2.57888e-63	no	Aave_1856
1054	APS58_3940	0.028	0.157723	0	1.51818e-07	0.0553373	0.018197	1	?	Aave_3054
1055	APS58_4263	0.028	0.0126323	0	7.14338e-06	0.0522453	0.00695522	1.0368e-07	?	Aave_2319
1056	APS58_0233	0.027	0.0149825	0	1.04528e-07	0.0561684	0.00335487	6.61196e-08	?	Aave_2094
1057	APS58_1705	0.027	0.0114788	0	2.20992e-06	0.0530866	0.00120409	1.25332e-13	?	Aave_4676
1058	APS58_2039	0.027	0.0382226	0	0.182019	0.0646748	2.90101e-26	0	?	Aave_0195
1059	APS58_2430	0.027	0.157075	0	9.79066e-08	0.0580197	0.0152394	1	?	Aave_0668
1060	APS58_2492	0.027	0.0160625	0	5.11454e-08	0.0592107	0.00495686	3.80383e-10	?	Aave_0790
1061	APS58_4200	0.027	0.153833	0	1.89138e-07	0.0565633	0.000180815	1	?	Aave_2259
1062	APS58_4352	0.027	0.0133882	0	8.90274e-08	0.0500606	0.00208154	3.34119e-08	?	Aave_2671
1063	APS58_0451	0.026	0.0205247	0	4.81411e-07	0.0627773	0.0384627	0.01475	?	Aave_1882
1064	APS58_1392	0.026	0.0332751	0	8.23954e-10	0.052344	0.157353	2.81221e-10	?	Aave_4386
1065	APS58_1509	0.026	0.0356197	0	1.26911e-08	0.0530649	0.170929	2.77563e-07	?	Aave_4500
1066	APS58_1976	0.026	0.0106617	0	3.05512e-07	0.0646748	4.05692e-08	3.85729e-211	?	Aave_0133
1067	APS58_2610	0.026	0.0124232	0	2.22434e-06	0.0512671	0.00338087	9.59681e-10	?	Aave_0908
1068	APS58_3031	0.026	0.0347802	0	1.15458e-08	0.0548354	0.168512	1.5884e-06	?	Aave_1299
1069	APS58_3132	0.026	0.016495	0	0.0246657	0.0634179	1.08678e-07	3.60496e-41	?	Aave_1397
1070	APS58_3629	0.026	0.019592	0	6.75043e-08	0.0598166	0.0553057	7.26757e-09	?	Aave_3357
1071	APS58_0849	0.025	0.0343974	0	5.17326e-07	0.0571509	0.145894	0.0118548	?	Aave_3811
1072	APS58_1327	0.025	0.155316	0	5.83296e-09	0.064279	0.000306845	1	?	Aave_4325
1073	APS58_2303	0.025	0.31201	0	0.999843	0.0520176	0.100733	1	no	Aave_0449
1074	APS58_2514	0.025	0.153347	0	1.52549e-07	0.0547905	0.000501807	1	?	Aave_0812
1075	APS58_2986	0.025	0.0112777	0	1.35221e-06	0.0582866	5.6315e-06	7.79193e-28	?	Aave_1256
1076	APS58_3808	0.025	0.0121654	0	8.49246e-08	0.0646748	0.000290212	8.9466e-44	?	Aave_3178
1077	APS58_4443	0.025	0.0108916	0	1.87448e-05	0.0646688	0.000569069	5.4986e-32	?	Aave_2579
1078	APS58_0742	0.024	0.0151573	0	1.18106e-07	0.0520219	0.00947539	2.62541e-06	?	Aave_3701
1079	APS58_1126	0.024	0.154426	0	6.03875e-08	0.0541522	0.00554793	1	?	Aave_4082
1080	APS58_1810	0.024	0.0155245	0	1.42544e-07	0.0570033	0.000243388	4.40133e-11	?	Aave_4775
1081	APS58_1829	0.024	0.0138788	0	1.80975e-05	0.0520562	0.0198407	3.76611e-07	no	Aave_4794
1082	APS58_2065	0.024	0.0110427	0	2.04974e-06	0.0511206	2.3132e-05	7.98865e-15	?	Aave_0222
1083	APS58_2333	0.024	0.0177966	0	0.0407401	0.059023	0.000187525	4.75772e-21	?	Aave_0476
1084	APS58_2593	0.024	0.159029	0	1.4544e-08	0.0546015	0.0370976	1	?	Aave_0892
1085	APS58_2671	0.024	0.0118316	0	2.60974e-06	0.0646748	1.87335e-08	5.81496e-159	?	Aave_0965
1086	APS58_2713	0.024	0.011749	0	1.09022e-06	0.0607757	0.000944371	3.07212e-06	?	Aave_1007
1087	APS58_3494	0.024	0.0314667	0	2.58176e-09	0.052803	0.149438	2.07122e-07	?	Aave_1818
1088	APS58_4457	0.024	0.109211	0	5.57611e-08	0.064673	0.000300386	0.677082	?	Aave_2565
1089	APS58_0184	0.023	0.153741	0	3.26414e-08	0.0561232	0.000970015	1	?	Aave_2149
1090	APS58_0478	0.023	0.0133957	0	1.5763e-06	0.061539	0.0010219	2.21144e-09	?	Aave_3438
1091	APS58_1177	0.023	0.0151241	0	1.16374e-06	0.0572665	0.0182367	0.00854079	?	Aave_4179
1092	APS58_1624	0.023	0.153542	0	2.42695e-09	0.0532571	0.00227822	1	?	Aave_4603
1093	APS58_1823	0.023	0.0123373	0	7.85707e-08	0.0596464	2.77117e-11	6.5448e-57	?	Aave_4788
1094	APS58_1859	0.023	0.0245966	0	0.00803674	0.0589802	0.000943176	0.073805	?	Aave_0025
1095	APS58_1904	0.023	0.0360817	0	1.06197e-07	0.0545542	0.166645	1.61651e-06	?	?
1096	APS58_2358	0.023	0.0229186	0	6.74591e-07	0.0623792	0.066949	1.64496e-05	?	Aave_0597
1097	APS58_3437	0.023	0.0342402	0	9.73511e-08	0.0532902	0.160119	1.82783e-06	?	Aave_1729
1098	APS58_3473	0.023	0.0330999	0	1.94766e-08	0.0524235	0.15403	6.32166e-07	?	Aave_1797
1099	APS58_3684	0.023	0.0208319	0	5.94645e-09	0.0621503	0.0618257	2.11933e-09	?	Aave_3303
1100	APS58_3791	0.023	0.0138976	0	1.90649e-07	0.0558967	0.000136091	4.88434e-17	?	Aave_3197
1101	APS58_3992	0.023	0.0390041	0	1.35601e-08	0.0511724	0.202303	4.32393e-06	?	Aave_3006
1102	APS58_0488	0.022	0.153137	0	5.19459e-08	0.0545438	0.00130907	1	?	Aave_3448
1103	APS58_0574	0.022	0.0124078	0	6.96409e-07	0.0520657	0.00354021	6.88548e-08	?	Aave_3532
1104	APS58_0724	0.022	0.0108983	0	7.27615e-07	0.0628038	0.000343733	3.9269e-08	?	Aave_3684
1105	APS58_2085	0.022	0.0296521	0	1.33765e-09	0.0552753	0.133497	6.54357e-07	?	Aave_0240
1106	APS58_2634	0.022	0.0120876	0	9.37776e-07	0.0562848	0.000400659	1.62083e-10	?	Aave_0931
1107	APS58_2777	0.022	0.0143324	0	1.22833e-06	0.0551939	0.0119377	3.80773e-07	?	Aave_1066
1108	APS58_3569	0.022	0.0122832	0	1.0256e-06	0.0644063	0.000342504	5.66715e-20	?	Aave_3411
1109	APS58_4065	0.022	0.0245227	0	3.26894e-07	0.0579902	0.102431	1.68143e-06	?	Aave_2924
1110	APS58_0898	0.021	0.0125629	0	3.92026e-07	0.0646748	4.35392e-06	5.32976e-23	?	Aave_3860
1111	APS58_0902	0.021	0.0267812	0	1.41785e-07	0.0601629	0.108976	1.41391e-11	?	Aave_3864
1112	APS58_1128	0.021	0.0376794	0	2.16433e-08	0.0517012	0.188547	3.91355e-07	?	Aave_4084
1113	APS58_1220	0.021	0.0268744	0	1.78839e-07	0.0567668	0.122959	6.94464e-07	?	Aave_4223
1114	APS58_1258	0.021	0.0364038	0	4.08566e-08	0.0527536	0.18276	6.43018e-07	?	Aave_4257
1115	APS58_1265	0.021	0.152576	0	5.74367e-08	0.0530508	0.000838798	1	?	Aave_4265
1116	APS58_1807	0.021	0.0116851	0	5.70888e-07	0.0646748	2.30083e-07	4.04547e-104	?	Aave_4772
1117	APS58_3965	0.021	0.0117832	0	5.51865e-07	0.0598614	1.14162e-05	3.03458e-19	?	Aave_3032
1118	APS58_0258	0.02	0.0243535	0	3.28908e-08	0.0588537	0.0913096	9.75028e-08	?	Aave_2069
1119	APS58_1066	0.02	0.0135406	0	3.35835e-07	0.0593867	0.00758468	1.10451e-07	?	Aave_4027
1120	APS58_1909	0.02	0.0295612	0	1.60192e-10	0.053212	0.132773	7.25273e-10	?	Aave_0074
1121	APS58_2307	0.02	0.230568	0	0.542021	0.0520402	0.000623226	1	no	Aave_0453
1122	APS58_2416	0.02	0.0236304	0	7.5862e-09	0.0547426	0.0931848	4.66775e-06	?	Aave_0655
1123	APS58_2915	0.02	0.152403	0	2.76661e-07	0.0516632	3.49768e-07	0.999929	?	Aave_1200
1124	APS58_3015	0.02	0.0111289	0	5.58975e-08	0.0593585	1.47114e-09	9.29664e-13	?	Aave_1283
1125	APS58_3018	0.02	0.0127486	0	7.44505e-07	0.0539979	0.00206123	5.17617e-08	?	Aave_1286
1126	APS58_3352	0.02	0.153181	0	4.37862e-07	0.0562521	8.49974e-06	1	?	Aave_1655
1127	APS58_3596	0.02	0.0123772	0	1.94524e-07	0.0523078	5.4081e-05	1.14294e-14	?	Aave_3388
1128	APS58_4217	0.02	0.0120397	0	3.44679e-07	0.0520202	1.15814e-05	1.95597e-34	no	Aave_2276
1129	APS58_4322	0.02	0.0108928	0	4.103e-07	0.0529275	0.00236258	1.45009e-08	?	Aave_2797
1130	APS58_4333	0.02	0.0105157	0	1.79105e-06	0.0646748	2.60999e-07	1.92396e-158	?	Aave_2788
1131	APS58_0946	0.019	0.0133613	0	1.82911e-07	0.0548872	0.00446645	1.4287e-07	?	Aave_3908
1132	APS58_0992	0.019	0.152713	0	1.88814e-09	0.0581141	8.551e-05	1	?	Aave_3953
1133	APS58_2138	0.019	0.0111667	0	4.41505e-08	0.057472	1.63007e-12	1.42461e-53	?	Aave_0292
1134	APS58_2805	0.019	0.0403703	0	4.83352e-08	0.0520317	0.212003	1.81943e-07	no	?
1135	APS58_3490	0.019	0.0108425	0	0.00109208	0.0605139	1.89186e-11	6.29623e-60	?	Aave_1815
1136	APS58_0535	0.018	0.0406009	0	1.69091e-09	0.0516067	0.209943	2.97844e-08	?	Aave_3495
1137	APS58_0787	0.018	0.0144924	0	2.44973e-05	0.0606149	0.0211447	2.33382e-07	?	Aave_3744
1138	APS58_0877	0.018	0.151975	0	1.45026e-07	0.0527437	6.6844e-07	1	?	Aave_3839
1139	APS58_1054	0.018	0.0125631	0	7.30088e-07	0.0646748	5.49829e-06	1.544e-93	?	Aave_4016
1140	APS58_1408	0.018	0.0198361	0	6.22757e-05	0.0626185	0.0544089	1.4161e-06	?	Aave_4402
1141	APS58_1720	0.018	0.0101741	0	9.56346e-10	0.0615068	7.30357e-09	1.49365e-68	?	Aave_4690
1142	APS58_2274	0.018	0.0253025	0	6.89148e-08	0.0540534	0.11154	3.00474e-06	?	Aave_0420
1143	APS58_3457	0.018	0.0110083	0	5.10467e-07	0.0518984	6.97863e-05	1.58984e-14	?	?
1144	APS58_4107	0.018	0.0125625	0	2.85766e-08	0.0646748	1.51311e-06	1.092e-27	?	Aave_2168
1145	APS58_0176	0.017	0.0100805	0	1.28758e-07	0.0646748	2.52885e-05	3.66684e-72	?	Aave_2157
1146	APS58_0850	0.017	0.0122726	0	1.9608e-05	0.0646748	4.94586e-12	1.27607e-135	?	Aave_3812
1147	APS58_1256	0.017	0.0104852	0	1.206e-06	0.0520336	0.00646327	1.14408e-12	no	Aave_4255
1148	APS58_1309	0.017	0.0125624	0	2.52904e-08	0.0646748	1.37504e-06	9.53329e-28	?	Aave_4307
1149	APS58_1997	0.017	0.0124007	0	1.75031e-07	0.0644011	0.0072566	7.51087e-12	?	Aave_0154
1150	APS58_2004	0.017	0.151965	0	4.41714e-09	0.0619142	1.77188e-06	1	?	Aave_0161
1151	APS58_2114	0.017	0.0102277	0	1.63668e-07	0.0646748	3.25012e-05	1.32828e-63	?	Aave_0269
1152	APS58_2215	0.017	0.0300605	0	6.51815e-08	0.0591381	0.143882	1.43813e-08	?	Aave_0365
1153	APS58_2331	0.017	0.29548	0	0.993653	0.0520263	0.000167995	1	no	Aave_0474
1154	APS58_3369	0.017	0.0199156	0	3.13949e-06	0.0616298	0.0695788	2.05381e-06	?	Aave_1670
1155	APS58_3631	0.017	0.0108056	0	4.6246e-06	0.0646531	8.38095e-09	2.9193e-33	?	Aave_3355
1156	APS58_3640	0.017	0.0263244	0	2.32678e-07	0.0592543	0.111731	8.44297e-08	?	Aave_3346
1157	APS58_4410	0.017	0.0294384	0	1.67166e-08	0.0594232	0.13532	2.03553e-06	?	Aave_2613
1158	APS58_0767	0.016	0.0119774	0	5.72949e-08	0.0646748	2.13745e-20	0	?	Aave_3729
1159	APS58_0845	0.016	0.0263857	0	3.87844e-06	0.0598277	0.1106	1.28778e-06	?	Aave_3807
1160	APS58_1044	0.016	0.0273861	0	4.00362e-06	0.0573591	0.123923	7.63948e-07	?	Aave_4006
1161	APS58_1468	0.016	0.0108561	0	2.90364e-06	0.0560054	0.00124602	8.92387e-11	?	Aave_4459
1162	APS58_1527	0.016	0.0188248	0	9.36279e-06	0.0519883	0.0684826	5.05822e-07	?	Aave_4519
1163	APS58_1991	0.016	0.053943	0	0.301613	0.0612965	4.95976e-07	2.38192e-58	?	Aave_0148
1164	APS58_2521	0.016	0.0105362	0	1.71405e-08	0.0604818	3.18918e-09	3.04057e-21	?	Aave_0819
1165	APS58_3187	0.016	0.148615	0	6.19232e-08	0.0567523	1.46433e-06	0.978709	?	Aave_1447
1166	APS58_3282	0.016	0.0112782	0	0.00014775	0.0636439	2.1569e-05	1.28892e-35	?	Aave_1541
1167	APS58_3599	0.016	0.0135057	0	5.10538e-08	0.0646748	0.0146761	2.37544e-09	?	Aave_3385
1168	APS58_4103	0.016	0.0105525	0	4.77202e-06	0.0611159	0.00397883	1.95113e-08	?	Aave_2842
1169	APS58_0768	0.015	0.010223	0	6.54875e-09	0.0646748	1.12584e-38	0	?	Aave_3730
1170	APS58_0828	0.015	0.0263423	0	1.40225e-06	0.059257	0.111851	7.06322e-07	?	Aave_3786
1171	APS58_1065	0.015	0.0293176	0	0.0287898	0.0536418	0.00941614	0.104315	?	Aave_4026
1172	APS58_2126	0.015	0.153134	0	5.40997e-09	0.0646748	1.43321e-05	1	?	Aave_0281
1173	APS58_2202	0.015	0.0196485	0	1.16028e-07	0.0506781	0.0734124	1.59324e-06	?	?
1174	APS58_2759	0.015	0.0299292	0	2.84457e-09	0.0618037	0.137967	3.55858e-09	?	Aave_1050
1175	APS58_3390	0.015	0.0132734	0	3.24421e-06	0.0533221	0.0246163	4.38855e-10	?	Aave_1686
1176	APS58_4262	0.015	0.0174967	0	1.73173e-06	0.0516797	0.0605709	8.8434e-07	?	Aave_2318
1177	APS58_1218	0.014	0.0116312	0	0.00113368	0.0646683	0.000540512	2.07498e-24	?	?
1178	APS58_1598	0.014	0.0121236	0	1.48399e-08	0.0646748	4.84188e-16	0	?	Aave_4577
1179	APS58_2369	0.014	0.0260442	0	1.89756e-08	0.062024	0.10298	0.000246768	?	Aave_0608
1180	APS58_2541	0.014	0.0113884	0	1.04611e-06	0.0646127	0.00205837	2.94271e-19	?	Aave_0839
1181	APS58_3693	0.014	0.150805	0	3.89095e-09	0.0522329	1.29068e-07	0.999454	?	Aave_3295
1182	APS58_0180	0.013	0.00981041	0	2.60222e-07	0.0563494	0.00379218	2.58653e-05	?	Aave_2153
1183	APS58_0208	0.013	0.0100769	0	4.12489e-07	0.0646748	2.20339e-12	0	?	Aave_2119
1184	APS58_0376	0.013	0.00939265	0	2.22545e-08	0.0606751	1.95084e-14	6.48527e-118	?	Aave_1957
1185	APS58_0552	0.013	0.00906322	0	1.40702e-09	0.0581353	3.1052e-10	2.55618e-48	?	Aave_3511
1186	APS58_0558	0.013	0.0102283	0	1.86402e-06	0.0619766	0.00763202	2.21184e-13	?	Aave_3517
1187	APS58_0770	0.013	0.0121717	0	0.00956575	0.0646748	1.12844e-20	0	?	Aave_3732
1188	APS58_0949	0.013	0.0142663	0	0.0263065	0.0646748	2.24276e-43	0	?	Aave_3911
1189	APS58_1638	0.013	0.0150712	0	1.58472e-07	0.0611575	0.032897	2.2946e-08	?	Aave_4615
1190	APS58_1744	0.013	0.02302	0	3.55813e-06	0.0614858	0.0892352	1.23729e-06	?	?
1191	APS58_1782	0.013	0.014377	0	0.0250327	0.0646748	9.63775e-15	0	?	Aave_4748
1192	APS58_2087	0.013	0.00960059	0	3.45487e-08	0.0600477	3.28897e-08	3.08291e-49	?	Aave_0242
1193	APS58_2096	0.013	0.131594	0	0.00298358	0.0607364	0.0169523	0.831813	?	Aave_0251
1194	APS58_2983	0.013	0.00892469	0	9.09565e-09	0.0560265	9.44807e-09	1.3503e-36	?	Aave_1253
1195	APS58_3026	0.013	0.0104328	0	4.3061e-07	0.0520391	2.66606e-06	2.35024e-19	no	Aave_1294
1196	APS58_3597	0.013	0.00999739	0	2.42201e-08	0.0640838	3.34134e-08	7.89091e-37	?	Aave_3387
1197	APS58_3628	0.013	0.0108369	0	1.78365e-05	0.0578967	0.00135517	7.35509e-10	?	Aave_3358
1198	APS58_3656	0.013	0.0254592	0	1.70189e-08	0.0527539	0.120957	3.71793e-06	?	Aave_3330
1199	APS58_4020	0.013	0.0100768	0	4.65895e-08	0.0646748	5.4483e-14	0	?	Aave_2981
1200	APS58_0553	0.012	0.00970996	0	4.18607e-09	0.0613007	1.93411e-06	3.58492e-19	?	Aave_3512
1201	APS58_0592	0.012	0.0107564	0	5.72209e-06	0.0620092	0.0082196	2.88601e-14	?	Aave_3550
1202	APS58_1253	0.012	0.0097844	0	3.07253e-09	0.0646747	1.45447e-10	7.952e-84	?	Aave_4252
1203	APS58_1263	0.012	0.0105835	0	0.000472187	0.0646748	5.45173e-06	6.39409e-47	?	Aave_4262
1204	APS58_1332	0.012	0.00846232	0	1.44124e-09	0.0526045	1.77777e-06	1.37925e-21	?	Aave_4330
1205	APS58_1481	0.012	0.00882545	0	6.19883e-08	0.0563741	4.91132e-09	2.50922e-46	?	Aave_4471
1206	APS58_2076	0.012	0.0209289	0	1.10043e-07	0.0573377	0.082146	3.45887e-08	?	Aave_0232
1207	APS58_2539	0.012	0.0205936	0	3.10817e-09	0.0541198	0.0797904	1.04456e-09	?	Aave_0837
1208	APS58_3023	0.012	0.0143048	0	1.0568e-08	0.0611086	0.0357431	2.2963e-09	?	Aave_1291
1209	APS58_3123	0.012	0.0110321	0	3.83622e-08	0.0646737	0.000542919	4.37953e-21	?	Aave_1387
1210	APS58_3505	0.012	0.0577987	0	0.342531	0.0519608	2.93357e-07	3.03318e-16	no	Aave_1829
1211	APS58_4140	0.012	0.0176328	0	1.11359e-07	0.0506427	0.0716325	2.17371e-07	?	Aave_2200
1212	APS58_0033	0.011	0.00856591	0	4.64731e-09	0.0566175	4.33544e-12	6.33752e-164	?	Aave_2527
1213	APS58_0301	0.011	0.00794916	0	7.45659e-10	0.0520553	1.25537e-63	0	?	Aave_2026
1214	APS58_1153	0.011	0.0239263	0	2.63173e-07	0.0579878	0.102355	3.226e-08	?	Aave_4154
1215	APS58_1237	0.011	0.0104001	0	1.34035e-06	0.0599679	0.00350523	1.65916e-08	?	Aave_4239
1216	APS58_1454	0.011	0.00793839	0	1.96988e-10	0.0519757	3.19067e-08	6.30814e-33	?	Aave_4447
1217	APS58_1948	0.011	0.00993266	0	1.53647e-05	0.0646737	7.52473e-15	0	?	Aave_0109
1218	APS58_2016	0.011	0.00963822	0	3.80038e-09	0.0646748	1.96222e-39	0	?	Aave_0172
1219	APS58_2468	0.011	0.0114216	0	5.39552e-06	0.051097	0.0229824	6.46614e-08	?	Aave_0765
1220	APS58_2780	0.011	0.0225872	0	6.74205e-08	0.0540334	0.0967643	2.53462e-08	?	Aave_1069
1221	APS58_2821	0.011	0.00977467	0	9.01291e-09	0.0646019	3.18355e-07	8.62352e-26	?	Aave_1113
1222	APS58_3025	0.011	0.0106476	0	0.0029778	0.0646748	7.88884e-61	0	?	Aave_1293
1223	APS58_3584	0.011	0.0208195	0	8.65369e-07	0.0529085	0.0855425	2.88075e-07	?	Aave_3397
1224	APS58_4447	0.011	0.0170955	0	7.44684e-07	0.0524358	0.0611368	4.08299e-08	?	Aave_2575
1225	APS58_0060	0.01	0.0100769	0	3.02981e-07	0.0646748	2.71115e-11	0	?	Aave_2509
1226	APS58_0331	0.01	0.0118497	0	2.63257e-07	0.0600682	0.0124638	1.12703e-06	?	Aave_1996
1227	APS58_0740	0.01	0.00853031	0	1.70045e-08	0.0520283	5.60912e-62	0	no	Aave_3699
1228	APS58_1058	0.01	0.0111341	0	1.66432e-08	0.0596688	0.00999016	1.23239e-07	?	Aave_4020
1229	APS58_1696	0.01	0.00888136	0	7.55994e-05	0.0542845	0.000243774	1.45614e-15	?	Aave_4667
1230	APS58_1722	0.01	0.0285288	0	1.3426e-09	0.0594203	0.1351	2.50496e-08	?	Aave_4692
1231	APS58_2267	0.01	0.0155655	0	2.87169e-06	0.0600826	0.0434205	4.48473e-06	?	Aave_0413
1232	APS58_2407	0.01	0.155615	0	3.15873e-07	0.0646748	0.0192778	1	?	Aave_0646
1233	APS58_2546	0.01	0.0228265	0	2.88737e-08	0.0524437	0.0978808	8.42936e-06	?	Aave_0844
1234	APS58_2655	0.01	0.00964499	0	2.27036e-07	0.0646748	4.68441e-05	1.03365e-66	?	Aave_0951
1235	APS58_2868	0.01	0.00941987	0	5.8271e-06	0.0607722	1.00274e-06	2.14801e-22	?	Aave_1155
1236	APS58_2869	0.01	0.00988524	0	0.00315868	0.0543924	5.79889e-09	1.33683e-26	?	Aave_1156
1237	APS58_3043	0.01	0.0189291	0	2.0264e-09	0.0585685	0.0671023	4.83696e-11	?	Aave_1311
1238	APS58_3877	0.01	0.00911132	0	0.000216607	0.0539244	8.59017e-06	1.56558e-25	?	Aave_3113
1239	APS58_3974	0.01	0.0147781	0	0.0294474	0.0626026	0.000348781	3.55964e-09	?	Aave_3023
1240	APS58_4050	0.01	0.00969671	0	1.05076e-05	0.0565025	0.00693608	2.62111e-13	?	Aave_2950
1241	APS58_4187	0.01	0.00823515	0	1.83173e-08	0.0530366	4.88012e-05	1.98984e-13	?	Aave_2246
1242	APS58_4251	0.01	0.0129756	0	5.46197e-06	0.0634585	0.0232938	7.83369e-07	?	Aave_2308
1243	APS58_2417	0.009	0.0172172	0	3.79266e-08	0.0516852	0.0606555	2.45403e-06	?	Aave_0656
1244	APS58_2437	0.009	0.00988818	0	2.9754e-08	0.0643586	4.12992e-07	1.19809e-49	?	Aave_0741
1245	APS58_2567	0.009	0.010223	0	6.53072e-08	0.0646748	1.67502e-22	0	?	Aave_0867
1246	APS58_2603	0.009	0.00949255	0	3.77603e-06	0.0646748	1.65027e-29	0	?	Aave_0901
1247	APS58_2684	0.009	0.0240346	0	9.96951e-09	0.0587464	0.103412	2.64153e-10	?	Aave_0978
1248	APS58_2936	0.009	0.0112464	0	1.6808e-08	0.0646748	7.31199e-31	0	?	Aave_1220
1249	APS58_3189	0.009	0.0107006	0	1.5048e-05	0.0597749	0.00372878	2.24059e-08	?	Aave_1449
1250	APS58_3658	0.009	0.0130002	0	0.00625656	0.0567339	0.000462929	0.0161251	?	Aave_3329
1251	APS58_3747	0.009	0.00976649	0	7.30692e-06	0.0556434	0.000106304	3.67493e-09	?	Aave_3241
1252	APS58_4343	0.009	0.00934874	0	2.71707e-06	0.060346	8.66745e-08	6.29261e-30	?	Aave_2780
1253	APS58_0083	0.008	0.00886718	0	6.75894e-08	0.0562652	0.000391953	1.56211e-10	?	Aave_2487
1254	APS58_0443	0.008	0.00930058	0	1.31956e-07	0.0598835	1.03571e-05	1.53347e-20	?	Aave_1890
1255	APS58_0604	0.008	0.0104438	0	1.63242e-06	0.0646596	0.00256121	1.95432e-21	?	Aave_3562
1256	APS58_1029	0.008	0.00978442	0	3.938e-08	0.0646748	4.46401e-18	0	?	Aave_3992
1257	APS58_1154	0.008	0.021294	0	8.94922e-08	0.0520399	0.0906704	4.19834e-08	?	Aave_4155
1258	APS58_1156	0.008	0.0125032	0	2.99484e-07	0.0561214	0.0288272	3.58258e-10	?	Aave_4157
1259	APS58_1417	0.008	0.010078	0	5.39284e-08	0.053255	0.0126248	1.88399e-05	?	Aave_4411
1260	APS58_1435	0.008	0.00903987	0	8.12649e-06	0.0595266	0.000556857	4.84225e-10	?	Aave_4429
1261	APS58_1537	0.008	0.0142816	0	9.14721e-07	0.0608107	0.0338265	2.16592e-06	?	Aave_4527
1262	APS58_1636	0.008	0.0301893	0	4.26426e-09	0.055159	0.150539	3.33986e-08	?	Aave_4613
1263	APS58_2134	0.008	0.00849572	0	1.79542e-07	0.0604306	4.27973e-07	3.62107e-32	?	Aave_0288
1264	APS58_2435	0.008	0.0244342	0	5.93883e-09	0.0540815	0.112594	2.73734e-10	?	Aave_0739
1265	APS58_2477	0.008	0.0102984	0	9.54364e-08	0.0592764	0.000401707	1.05556e-10	?	Aave_0774
1266	APS58_2704	0.008	0.0103591	0	8.09528e-07	0.0623268	0.00516805	5.04227e-09	?	Aave_0998
1267	APS58_2849	0.008	0.00826259	0	3.19482e-07	0.05113	2.42916e-07	4.08485e-26	?	Aave_1138
1268	APS58_2911	0.008	0.00834484	0	2.20104e-06	0.051602	0.000125879	2.54305e-10	?	Aave_1196
1269	APS58_3092	0.008	0.011342	0	2.70698e-08	0.05399	0.0197163	2.34627e-11	?	Aave_1357
1270	APS58_3207	0.008	0.0221675	0	8.85544e-07	0.0614873	0.0894047	4.67656e-06	?	Aave_1463
1271	APS58_3276	0.008	0.0163983	0	4.34174e-08	0.0560469	0.0498563	1.92067e-06	?	Aave_1535
1272	APS58_3689	0.008	0.0093226	0	0.00427201	0.0529649	0.000392054	1.02583e-07	?	Aave_3299
1273	APS58_4259	0.008	0.00891126	0	1.51543e-06	0.0520284	0.0016289	2.54096e-09	?	Aave_2315
1274	APS58_4453	0.008	0.0138131	0	0.000377763	0.0590157	0.0277233	6.25976e-06	?	?
1275	APS58_0127	0.007	0.00975527	0	7.88678e-06	0.0578408	0.0040594	5.69516e-08	?	Aave_2446
1276	APS58_0190	0.007	0.00963484	0	2.38958e-06	0.064626	1.97759e-05	1.95321e-51	?	Aave_2143
1277	APS58_0194	0.007	0.00960784	0	7.03653e-05	0.064374	1.68458e-07	8.49559e-51	?	Aave_2139
1278	APS58_0906	0.007	0.00814847	0	9.39112e-06	0.0523551	7.78656e-05	1.81267e-13	?	Aave_3868
1279	APS58_1140	0.007	0.00961022	0	1.03333e-06	0.061519	0.00579854	2.23861e-15	?	Aave_4141
1280	APS58_1266	0.007	0.0109867	0	2.33491e-07	0.0642063	0.00574145	6.07945e-16	?	Aave_4266
1281	APS58_1284	0.007	0.00795447	0	2.44318e-05	0.0541894	3.86538e-05	6.1073e-20	?	Aave_4283
1282	APS58_1465	0.007	0.00879992	0	5.84066e-09	0.0539179	9.72913e-05	9.89153e-14	?	Aave_4456
1283	APS58_1515	0.007	0.00965131	0	3.0944e-08	0.0625974	5.7053e-10	1.11554e-101	?	Aave_4507
1284	APS58_1532	0.007	0.0299312	0	9.60264e-09	0.0560779	0.148899	7.39143e-07	?	Aave_4523
1285	APS58_1615	0.007	0.0091136	0	5.88278e-06	0.0572796	0.00317721	2.33898e-08	?	Aave_4593
1286	APS58_1978	0.007	0.011075	0	8.58908e-08	0.054143	0.0187336	1.44126e-07	?	Aave_0135
1287	APS58_2306	0.007	0.00800883	0	0.00145921	0.0520391	3.23957e-08	1.25658e-23	no	Aave_0452
1288	APS58_2580	0.007	0.0109241	0	0.00799515	0.0646728	2.03133e-15	4.37297e-180	?	Aave_0878
1289	APS58_2946	0.007	0.0226948	0	1.43107e-07	0.0531119	0.105485	1.93333e-07	?	Aave_1229
1290	APS58_2951	0.007	0.00755579	0	4.94925e-08	0.0523895	9.34422e-12	2.67736e-62	?	Aave_1234
1291	APS58_3020	0.007	0.0213358	0	3.08852e-07	0.0575234	0.0898739	1.02621e-06	?	Aave_1288
1292	APS58_3058	0.007	0.0203037	0	5.6324e-09	0.0523392	0.0885881	2.76564e-10	?	Aave_1325
1293	APS58_3157	0.007	0.00938201	0	9.72662e-06	0.0612075	0.0038883	3.58992e-12	?	Aave_1422
1294	APS58_3235	0.007	0.0109541	0	2.03939e-07	0.0646748	2.38353e-24	0	?	Aave_1490
1295	APS58_3523	0.007	0.0131165	0	1.46862e-06	0.0610296	0.0289743	1.73319e-09	?	Aave_1846
1296	APS58_3600	0.007	0.00794013	0	2.53069e-07	0.0519883	1.94454e-10	7.689e-54	no	Aave_3384
1297	APS58_3959	0.007	0.0162264	0	3.62737e-08	0.0616864	0.0424459	1.10445e-05	?	Aave_3038
1298	APS58_4159	0.007	0.00975304	0	0.000805341	0.0646748	4.71134e-15	0	?	Aave_2218
1299	APS58_4181	0.007	0.00993064	0	1.12512e-07	0.0646748	2.52404e-09	7.62131e-288	?	Aave_2240
1300	APS58_0093	0.006	0.00982914	0	8.42819e-08	0.0639198	1.59173e-10	2.14917e-50	?	Aave_2477
1301	APS58_0144	0.006	0.00878309	0	1.25125e-07	0.0603936	2.0215e-07	9.1018e-54	?	Aave_2430
1302	APS58_0379	0.006	0.0183794	0	3.89953e-07	0.0598868	0.0600095	8.6137e-06	?	Aave_1954
1303	APS58_0537	0.006	0.00949174	0	9.48048e-05	0.0645722	3.05127e-63	0	?	Aave_3497
1304	APS58_0566	0.006	0.0109566	0	0.00514527	0.0646748	2.15191e-39	0	?	Aave_3524
1305	APS58_0607	0.006	0.00833078	0	6.77908e-07	0.0603884	1.88678e-07	4.08272e-36	?	Aave_3565
1306	APS58_0643	0.006	0.0080674	0	3.81815e-06	0.0550302	5.41029e-05	9.29856e-14	?	Aave_3607
1307	APS58_1469	0.006	0.0249716	0	1.65873e-09	0.0541025	0.114265	1.11063e-05	?	Aave_4460
1308	APS58_1511	0.006	0.0204344	0	1.9565e-09	0.0565528	0.0814781	2.21307e-07	?	Aave_4502
1309	APS58_1588	0.006	0.0173588	0	7.90769e-08	0.0533769	0.0661435	2.43288e-07	?	Aave_4567
1310	APS58_1642	0.006	0.0201395	0	9.84562e-07	0.060656	0.0705061	1.42581e-07	?	Aave_4618
1311	APS58_1977	0.006	0.0105371	0	2.63562e-10	0.0644852	0.00845114	5.52145e-18	?	Aave_0134
1312	APS58_2264	0.006	0.0101311	0	2.13896e-07	0.0539583	0.0113357	1.83524e-07	?	Aave_0410
1313	APS58_2279	0.006	0.0223282	0	1.18483e-07	0.0599913	0.0884455	7.11717e-06	?	Aave_0425
1314	APS58_2299	0.006	0.00905345	0	2.55464e-07	0.0646748	5.52406e-09	1.34335e-257	?	Aave_0445
1315	APS58_2423	0.006	0.0215768	0	1.37642e-08	0.0520242	0.0987423	6.30858e-08	no	Aave_0662
1316	APS58_2690	0.006	0.00842092	0	9.32596e-08	0.0598315	4.21187e-05	2.08352e-21	?	Aave_0984
1317	APS58_2748	0.006	0.0134396	0	3.8054e-07	0.0642016	0.0248127	5.48448e-07	?	Aave_1039
1318	APS58_2885	0.006	0.0213396	0	2.65293e-08	0.0523936	0.0937015	1.11417e-07	?	Aave_1171
1319	APS58_3094	0.006	0.0148573	0	6.07456e-07	0.0599987	0.0375696	1.68077e-06	?	Aave_1359
1320	APS58_3222	0.006	0.0182321	0	1.60671e-07	0.0594143	0.0665454	4.7598e-07	?	Aave_1478
1321	APS58_3692	0.006	0.0090072	0	7.34061e-07	0.0599831	6.38716e-08	3.07386e-31	?	Aave_3296
1322	APS58_3830	0.006	0.0285652	0	5.71778e-08	0.0594232	0.135348	2.27947e-06	?	Aave_3156
1323	APS58_4278	0.006	0.00940554	0	1.17229e-07	0.0607696	1.09284e-06	3.02514e-29	?	Aave_2840
1324	APS58_4358	0.006	0.00828033	0	1.41516e-08	0.0511069	0.00014546	1.57304e-13	?	Aave_2665
1325	APS58_0007	0.005	0.00934357	0	1.23333e-07	0.0646577	2.80456e-07	7.46282e-68	?	Aave_2554
1326	APS58_0070	0.005	0.0215609	0	6.87121e-06	0.0599887	0.0881959	6.13793e-07	?	Aave_2499
1327	APS58_0136	0.005	0.00765047	0	2.23949e-08	0.0520089	1.77933e-15	1.1561e-113	no	Aave_2437
1328	APS58_0212	0.005	0.00853005	0	4.98107e-07	0.0520257	1.64663e-07	3.06637e-27	no	Aave_2117
1329	APS58_0271	0.005	0.00934583	0	2.83857e-07	0.0646746	4.41057e-11	4.69353e-59	?	Aave_2057
1330	APS58_0314	0.005	0.0102766	0	1.88462e-06	0.0595403	0.0122758	6.57236e-09	?	Aave_2013
1331	APS58_0415	0.005	0.0103259	0	5.03079e-06	0.0607809	0.00831697	7.09453e-08	?	Aave_1917
1332	APS58_0475	0.005	0.0263819	0	1.33804e-07	0.0573578	0.124062	8.48728e-07	?	Aave_3435
1333	APS58_0486	0.005	0.0120657	0	1.26195e-09	0.050847	0.0327743	7.53502e-11	?	Aave_3446
1334	APS58_0593	0.005	0.009117	0	4.54712e-05	0.0552252	1.17853e-05	5.58179e-17	?	Aave_3551
1335	APS58_0615	0.005	0.00888564	0	8.61518e-07	0.0623388	6.60006e-10	7.79575e-68	?	Aave_3573
1336	APS58_0624	0.005	0.00819022	0	1.96711e-06	0.0590387	0.000196088	3.61339e-12	?	Aave_3582
1337	APS58_0899	0.005	0.0098958	0	3.1922e-08	0.0622518	0.00811365	9.52365e-16	?	Aave_3861
1338	APS58_0925	0.005	0.0103693	0	3.00101e-07	0.0646748	1.01946e-14	1.16885e-275	?	Aave_3888
1339	APS58_1042	0.005	0.00919961	0	1.05841e-08	0.0646748	9.04431e-62	0	?	Aave_4004
1340	APS58_1063	0.005	0.00920045	0	5.888e-06	0.0646748	1.78034e-15	0	?	Aave_4598,Aave_4504,Aave_4445,Aave_4025,Aave_3394,Aave_3207,Aave_0549,Aave_0485,Aave_0179
1341	APS58_1133	0.005	0.00993062	0	2.80367e-09	0.0646748	3.74101e-18	1.40446e-222	?	Aave_4089
1342	APS58_1236	0.005	0.00950045	0	2.67052e-07	0.0629329	0.00168485	9.65257e-10	?	Aave_4238
1343	APS58_1426	0.005	0.0101015	0	3.60287e-06	0.0560717	0.0111736	1.1399e-07	?	Aave_4420
1344	APS58_1605	0.005	0.024465	0	2.20856e-07	0.0540712	0.112815	2.95605e-06	?	Aave_4584
1345	APS58_1710	0.005	0.0113821	0	9.74476e-11	0.0521126	0.0268363	2.44344e-12	?	Aave_4680
1346	APS58_1831	0.005	0.0111442	0	5.61581e-08	0.0519805	0.0253082	6.65104e-10	no	Aave_4796
1347	APS58_1867	0.005	0.0137902	0	1.89784e-08	0.0496359	0.0448753	5.43982e-13	?	Aave_0033
1348	APS58_1925	0.005	0.0123396	0	4.72089e-08	0.0501058	0.0343578	3.37679e-09	?	Aave_0088
1349	APS58_2037	0.005	0.0141176	0	5.0957e-08	0.064281	0.0264019	3.88833e-07	?	Aave_0193
1350	APS58_2057	0.005	0.00920045	0	5.888e-06	0.0646748	1.78034e-15	0	?	Aave_4598,Aave_4504,Aave_4445,Aave_4025,Aave_3394,Aave_3207,Aave_0549,Aave_0485,Aave_0179
1351	APS58_2088	0.005	0.0189756	0	2.20039e-09	0.0531332	0.0776025	1.79205e-08	?	Aave_0243
1352	APS58_2113	0.005	0.00955242	0	1.2737e-08	0.0640298	6.22703e-06	1.78279e-72	?	Aave_0268
1353	APS58_2151	0.005	0.00912152	0	2.47587e-08	0.0640938	1.62683e-11	1.81496e-59	?	Aave_0305
1354	APS58_2172	0.005	0.00933222	0	7.86949e-08	0.0634726	1.25269e-05	1.64238e-36	?	Aave_0325
1355	APS58_2198	0.005	0.0274786	0	1.45517e-07	0.0598174	0.128359	6.56056e-07	?	Aave_0351
1356	APS58_2276	0.005	0.00783876	0	1.30797e-07	0.0533933	6.7353e-06	3.54466e-18	?	Aave_0422
1357	APS58_2297	0.005	0.0211927	0	2.42185e-08	0.0523928	0.0936972	2.36769e-07	?	Aave_0443
1358	APS58_2310	0.005	0.00920045	0	5.888e-06	0.0646748	1.78034e-15	0	?	Aave_4598,Aave_4504,Aave_4445,Aave_4025,Aave_3394,Aave_3207,Aave_0549,Aave_0485,Aave_0179
1359	APS58_2321	0.005	0.0145974	0	0.00815536	0.0519955	0.00174461	0.0379389	no	Aave_0466
1360	APS58_2476	0.005	0.0134712	0	3.03803e-06	0.0595825	0.0252839	6.53003e-07	?	Aave_0773
1361	APS58_2486	0.005	0.00921761	0	2.56888e-09	0.0620188	1.91011e-05	5.67431e-18	?	Aave_0783
1362	APS58_2605	0.005	0.0134442	0	3.16789e-07	0.0593972	0.0313655	2.79594e-09	?	Aave_0903
1363	APS58_2624	0.005	0.0144108	0	3.85878e-07	0.0637905	0.0299106	1.2139e-06	?	Aave_0921
1364	APS58_2712	0.005	0.00841758	0	2.94793e-07	0.0565956	5.50642e-06	3.28704e-19	?	Aave_1006
1365	APS58_2728	0.005	0.0102317	0	5.28269e-07	0.0624653	0.00212304	4.97649e-11	?	Aave_1021
1366	APS58_2839	0.005	0.00920045	0	5.888e-06	0.0646748	1.78034e-15	0	?	Aave_4598,Aave_4504,Aave_4445,Aave_4025,Aave_3394,Aave_3207,Aave_0549,Aave_0485,Aave_0179
1367	APS58_2873	0.005	0.0183588	0	4.22075e-08	0.0509404	0.0743634	8.55687e-07	?	Aave_1160
1368	APS58_2901	0.005	0.00784056	0	6.03966e-06	0.0519596	0.00136063	3.8703e-15	no	Aave_1186
1369	APS58_3083	0.005	0.0185046	0	1.06933e-07	0.0595783	0.0704052	4.03107e-07	?	Aave_1349
1370	APS58_3105	0.005	0.0278101	0	1.73053e-09	0.0605531	0.129965	8.16522e-06	?	Aave_1369
1371	APS58_3150	0.005	0.00894153	0	0.00322165	0.05372	0.000105242	1.95342e-06	?	Aave_1415
1372	APS58_3394	0.005	0.0154907	0	9.33647e-06	0.0547141	0.0488571	7.50195e-07	?	Aave_1691
1373	APS58_3556	0.005	0.00920045	0	5.888e-06	0.0646748	1.78034e-15	0	?	Aave_4598,Aave_4504,Aave_4445,Aave_4025,Aave_3394,Aave_3207,Aave_0549,Aave_0485,Aave_0179
1374	APS58_3589	0.005	0.00920045	0	5.888e-06	0.0646748	1.78034e-15	0	?	Aave_4598,Aave_4504,Aave_4445,Aave_4025,Aave_3394,Aave_3207,Aave_0549,Aave_0485,Aave_0179
1375	APS58_3777	0.005	0.00780436	0	6.7205e-08	0.0520621	3.36396e-06	5.99793e-20	?	Aave_3212
1376	APS58_3849	0.005	0.00877468	0	2.46216e-09	0.0559983	5.84722e-14	4.08943e-86	?	Aave_3139
1377	APS58_3886	0.005	0.00841081	0	1.65597e-06	0.0543788	6.6501e-06	3.08783e-18	?	Aave_3105
1378	APS58_4051	0.005	0.00878293	0	7.5739e-09	0.0576353	0.000552852	1.00734e-08	?	Aave_2949
1379	APS58_4075	0.005	0.00879825	0	8.0714e-08	0.060707	0.000918945	5.85098e-11	?	Aave_2869
1380	APS58_4117	0.005	0.00785253	0	9.62288e-06	0.0532793	0.000200083	3.67747e-12	?	Aave_2178
1381	APS58_4176	0.005	0.0149929	0	5.91393e-08	0.0574724	0.0478991	5.77265e-09	?	Aave_2235
1382	APS58_4246	0.005	0.00941174	0	2.79349e-08	0.0646745	0.000458122	8.08933e-35	?	Aave_2303
1383	APS58_4392	0.005	0.00779829	0	4.93901e-08	0.0520208	4.42654e-38	0	no	Aave_2631
1384	APS58_0001	0.004	0.0092003	0	4.84264e-06	0.0646748	1.78032e-15	0	?	Aave_3658,Aave_2979,Aave_2654,Aave_2560,Aave_2137,Aave_1990,Aave_1870,Aave_0673
1385	APS58_0121	0.004	0.00904927	0	3.16631e-07	0.0558647	1.41843e-06	5.62437e-23	?	Aave_2450
1386	APS58_0334	0.004	0.0155238	0	9.98388e-08	0.056521	0.0504474	2.69014e-08	?	Aave_1993
1387	APS58_0337	0.004	0.0092003	0	4.84264e-06	0.0646748	1.78032e-15	0	?	Aave_3658,Aave_2979,Aave_2654,Aave_2560,Aave_2137,Aave_1990,Aave_1870,Aave_0673
1388	APS58_0343	0.004	0.0092003	0	4.84264e-06	0.0646748	1.78032e-15	0	?	Aave_3658,Aave_2979,Aave_2654,Aave_2560,Aave_2137,Aave_1990,Aave_1870,Aave_0673
1389	APS58_0410	0.004	0.0142007	0	4.6641e-08	0.0620882	0.0330864	3.12623e-06	?	Aave_1922
1390	APS58_0463	0.004	0.00920028	0	4.67142e-06	0.0646748	1.78025e-15	0	?	Aave_3424,Aave_3352
1391	APS58_0672	0.004	0.00794101	0	1.40587e-06	0.0519987	0.00202614	8.32536e-13	?	Aave_3634
1392	APS58_0697	0.004	0.0092003	0	4.84264e-06	0.0646748	1.78032e-15	0	?	Aave_3658,Aave_2979,Aave_2654,Aave_2560,Aave_2137,Aave_1990,Aave_1870,Aave_0673
1393	APS58_0703	0.004	0.00721727	0	1.16865e-07	0.0520486	2.00645e-09	4.82157e-49	no	Aave_3664
1394	APS58_0706	0.004	0.00913848	0	3.56693e-08	0.0565269	6.83954e-09	2.14401e-69	?	Aave_3667
1395	APS58_0755	0.004	0.0092003	0	4.84264e-06	0.0646748	1.78032e-15	0	?	Aave_3658,Aave_2979,Aave_2654,Aave_2560,Aave_2137,Aave_1990,Aave_1870,Aave_0673
1396	APS58_0761	0.004	0.00835095	0	1.5777e-07	0.0593567	8.1907e-07	4.53979e-23	?	Aave_3723
1397	APS58_0776	0.004	0.0092003	0	4.84264e-06	0.0646748	1.78032e-15	0	?	Aave_3658,Aave_2979,Aave_2654,Aave_2560,Aave_2137,Aave_1990,Aave_1870,Aave_0673
1398	APS58_0816	0.004	0.0107515	0	5.44703e-08	0.0605942	0.0105283	6.53194e-07	?	Aave_3774
1399	APS58_0846	0.004	0.0131313	0	3.06864e-06	0.0556985	0.0356134	9.63055e-07	?	Aave_3808
1400	APS58_0879	0.004	0.00812692	0	6.10116e-08	0.0615037	2.69207e-15	5.02979e-274	?	Aave_3841
1401	APS58_0962	0.004	0.00965684	0	0.00115602	0.0646748	1.35333e-23	0	?	Aave_3924
1402	APS58_1166	0.004	0.00983757	0	3.24113e-07	0.0614768	0.00682725	4.33111e-08	?	Aave_4168
1403	APS58_1252	0.004	0.00915649	0	4.90278e-10	0.0607964	0.000277247	8.68599e-20	?	Aave_4251
1404	APS58_1326	0.004	0.00978439	0	5.81754e-08	0.0646746	8.2993e-63	0	?	Aave_4324
1405	APS58_1422	0.004	0.00843466	0	1.15375e-06	0.0534809	4.94529e-07	1.20612e-44	?	Aave_4416
1406	APS58_1461	0.004	0.0092003	0	4.84264e-06	0.0646748	1.78032e-15	0	?	Aave_3658,Aave_2979,Aave_2654,Aave_2560,Aave_2137,Aave_1990,Aave_1870,Aave_0673
1407	APS58_1463	0.004	0.0102225	0	1.63509e-09	0.0646707	1.13643e-11	4.66675e-190	?	Aave_4454
1408	APS58_1604	0.004	0.00920045	0	9.27344e-08	0.0646668	1.31243e-05	4.92922e-42	?	Aave_4583
1409	APS58_1848	0.004	0.0229695	0	4.3334e-06	0.0563517	0.0931743	3.10884e-06	?	Aave_0014
1410	APS58_1857	0.004	0.0157101	0	2.61351e-06	0.0560441	0.0471083	9.4186e-07	?	Aave_0023
1411	APS58_1960	0.004	0.00920041	0	5.5992e-06	0.0646748	1.83808e-15	0	?	Aave_4598,Aave_4504,Aave_4445,Aave_4025,Aave_3394,Aave_3207,Aave_0549,Aave_0485,Aave_0179
1412	APS58_2075	0.004	0.00964126	0	1.10861e-07	0.0614359	2.07906e-08	7.81904e-33	?	Aave_0231
1413	APS58_2105	0.004	0.00890023	0	0.000198547	0.0599645	3.71818e-06	1.70711e-14	?	Aave_0260
1414	APS58_2112	0.004	0.0174424	0	1.51976e-08	0.0560018	0.0642604	3.42903e-08	?	Aave_0267
1415	APS58_2124	0.004	0.0114073	0	6.21473e-10	0.0609425	0.0178044	3.51711e-12	?	Aave_0279
1416	APS58_2488	0.004	0.00924561	0	0.000340268	0.0624814	1.03642e-08	1.71604e-89	?	Aave_0785
1417	APS58_2495	0.004	0.00835985	0	8.62228e-08	0.0547901	0.00028353	3.10395e-16	?	Aave_0793
1418	APS58_2626	0.004	0.0233355	0	1.07569e-08	0.0587463	0.103633	1.0514e-08	?	Aave_0923
1419	APS58_2667	0.004	0.015977	0	6.84125e-06	0.0616492	0.0478604	2.5631e-07	?	Aave_0962
1420	APS58_3223	0.004	0.0121531	0	2.89637e-06	0.0615054	0.0173778	3.05748e-07	?	Aave_1479
1421	APS58_3311	0.004	0.0138524	0	7.58117e-09	0.0596985	0.0359503	8.06138e-08	?	Aave_1569
1422	APS58_3347	0.004	0.00919961	0	1.04256e-08	0.0646748	3.81816e-39	0	?	Aave_1650
1423	APS58_3447	0.004	0.00888661	0	1.32458e-08	0.0645214	9.94057e-08	4.57e-49	?	?
1424	APS58_3459	0.004	0.00939763	0	7.58549e-05	0.0638922	3.8302e-18	5.60577e-137	?	?
1425	APS58_3485	0.004	0.00944095	0	0.00554843	0.0550744	7.99581e-10	2.56928e-35	?	Aave_1810
1426	APS58_3491	0.004	0.00912413	0	4.88215e-07	0.0629952	2.81635e-05	4.78256e-50	?	Aave_1816
1427	APS58_3612	0.004	0.0167412	0	5.38553e-10	0.0599271	0.0536798	5.89936e-08	?	Aave_3372
1428	APS58_3622	0.004	0.0170104	0	2.45189e-05	0.0622789	0.052401	3.05344e-07	?	Aave_3362
1429	APS58_3633	0.004	0.00920028	0	4.67142e-06	0.0646748	1.78025e-15	0	?	Aave_3424,Aave_3352
1430	APS58_3649	0.004	0.0115931	0	1.45316e-06	0.0612224	0.018832	7.48444e-08	?	Aave_3337
1431	APS58_3687	0.004	0.00735233	0	8.19163e-07	0.0508068	7.41597e-05	6.25486e-16	?	Aave_3301
1432	APS58_3802	0.004	0.0129334	0	8.43599e-06	0.059835	0.0293408	3.36258e-07	?	Aave_3184
1433	APS58_3834	0.004	0.150696	0	2.74396e-05	0.057477	0.000863347	1	?	?
1434	APS58_3916	0.004	0.00979303	0	4.36218e-09	0.0636512	1.43858e-14	8.25834e-208	?	Aave_3077
1435	APS58_3957	0.004	0.0092003	0	4.84264e-06	0.0646748	1.78032e-15	0	?	Aave_3658,Aave_2979,Aave_2654,Aave_2560,Aave_2137,Aave_1990,Aave_1870,Aave_0673
1436	APS58_4059	0.004	0.010223	0	6.30771e-10	0.0646748	1.14722e-61	0	?	Aave_2930
1437	APS58_4102	0.004	0.00885655	0	3.92343e-07	0.0642975	1.32719e-18	4.19299e-149	?	Aave_2843
1438	APS58_4180	0.004	0.00934582	0	1.16104e-08	0.0646748	2.15039e-10	0	?	Aave_2239
1439	APS58_4291	0.004	0.0131055	0	8.47489e-08	0.0530768	0.0368847	7.51824e-09	?	Aave_2828
1440	APS58_4299	0.004	0.00816493	0	8.14002e-08	0.0514735	1.46391e-05	4.97008e-16	?	Aave_2820
1441	APS58_4304	0.004	0.00919988	0	1.85474e-06	0.0646748	4.02647e-11	0	?	Aave_2815
1442	APS58_4307	0.004	0.0103692	0	6.05391e-09	0.0646748	3.22943e-60	0	?	Aave_2812
1443	APS58_4442	0.004	0.010415	0	3.12885e-05	0.0553603	0.0139917	1.19477e-08	?	Aave_2580
1444	APS58_0041	0.003	0.00890735	0	9.64418e-07	0.0646748	4.32487e-09	7.099e-130	?	Aave_4118,Aave_3353,Aave_3189,Aave_2400,Aave_2398,Aave_0708,Aave_0706,Aave_0702,Aave_0693,Aave_0519,Aave_0514
1445	APS58_0072	0.003	0.009054	0	4.14355e-06	0.0646748	3.46346e-12	0	?	Aave_2497
1446	APS58_0249	0.003	0.00901596	0	2.82204e-06	0.0543159	0.00934466	1.16753e-07	?	Aave_2078
1447	APS58_0307	0.003	0.0229342	0	2.21871e-09	0.0571565	0.101321	1.13258e-07	?	Aave_2021
1448	APS58_0322	0.003	0.00811014	0	4.62437e-06	0.0520204	0.00114636	2.28549e-10	no	Aave_2005
1449	APS58_0412	0.003	0.015788	0	5.0533e-07	0.0602801	0.0468172	1.76845e-06	?	Aave_1920
1450	APS58_0531	0.003	0.0102885	0	2.70964e-09	0.0619731	0.0100863	8.7731e-13	?	Aave_3491
1451	APS58_0612	0.003	0.00963972	0	7.43771e-06	0.0646733	4.45866e-06	6.63032e-85	?	Aave_3570
1452	APS58_0640	0.003	0.0080247	0	1.5073e-07	0.054771	4.39584e-06	6.4749e-21	?	Aave_3604
1453	APS58_0670	0.003	0.00819051	0	1.58466e-08	0.0570783	6.82045e-06	1.72866e-28	?	Aave_3632
1454	APS58_0674	0.003	0.02237	0	9.83676e-10	0.0554241	0.0990274	5.51381e-08	?	Aave_3636
1455	APS58_0811	0.003	0.0139455	0	1.6327e-09	0.0585503	0.0396134	2.05825e-10	?	Aave_3769
1456	APS58_0859	0.003	0.00930344	0	3.30827e-06	0.0643559	1.17485e-07	3.46416e-54	?	Aave_3821
1457	APS58_0908	0.003	0.00788286	0	9.10115e-08	0.0520357	0.000573301	1.47378e-12	?	Aave_3870
1458	APS58_0909	0.003	0.00811061	0	5.49012e-07	0.0520849	7.76142e-05	1.15312e-14	?	Aave_3871
1459	APS58_0938	0.003	0.00919185	0	9.88478e-08	0.0611165	0.0057025	6.92519e-08	?	Aave_3901
1460	APS58_0939	0.003	0.00803652	0	2.59486e-07	0.051242	0.00137116	3.40753e-11	?	Aave_3902
1461	APS58_1055	0.003	0.00934581	0	3.11414e-09	0.0646748	5.033e-11	1.37089e-214	?	Aave_4017
1462	APS58_1105	0.003	0.0103435	0	5.14359e-07	0.064354	0.00824392	1.40151e-08	?	Aave_4061
1463	APS58_1157	0.003	0.00793779	0	1.17221e-08	0.051882	0.00516122	2.07981e-10	?	Aave_4158
1464	APS58_1224	0.003	0.0135998	0	4.42328e-08	0.0520485	0.0392483	5.0087e-06	no	Aave_4227
1465	APS58_1413	0.003	0.00905241	0	2.09015e-06	0.0646651	1.33583e-13	1.55371e-107	?	Aave_4407
1466	APS58_1449	0.003	0.00724594	0	1.96952e-07	0.0500505	0.00207807	2.00088e-09	?	Aave_4443
1467	APS58_1488	0.003	0.0116067	0	2.46939e-10	0.0631968	0.0191142	1.53326e-14	?	Aave_4478
1468	APS58_1508	0.003	0.00991919	0	1.88238e-07	0.0588725	0.00423868	7.23203e-09	?	Aave_4499
1469	APS58_1568	0.003	0.0133595	0	1.13893e-07	0.0538079	0.0410079	1.73681e-07	?	Aave_4547
1470	APS58_1616	0.003	0.0086174	0	1.52515e-07	0.0603462	8.69493e-08	1.38612e-29	?	Aave_4594
1471	APS58_1777	0.003	0.00934592	0	7.54454e-07	0.0646748	7.20952e-34	0	?	Aave_4743
1472	APS58_1787	0.003	0.00794858	0	4.60822e-05	0.0530831	1.33092e-63	0	?	Aave_4753
1473	APS58_1794	0.003	0.00918576	0	2.49054e-06	0.0552079	0.0056253	2.55222e-08	?	Aave_4760
1474	APS58_1841	0.003	0.0112255	0	8.11568e-05	0.0594723	0.0168207	2.43027e-07	?	Aave_0007
1475	APS58_1896	0.003	0.00905341	0	6.88948e-10	0.0646748	2.36655e-10	0	?	Aave_0062
1476	APS58_2092	0.003	0.00869996	0	7.46727e-08	0.060556	0.000377479	1.19462e-16	?	Aave_0247
1477	APS58_2116	0.003	0.00877424	0	3.59878e-09	0.0603249	3.17846e-06	2.54209e-25	?	Aave_0271
1478	APS58_2131	0.003	0.00934583	0	1.14188e-07	0.0646748	9.14745e-44	0	?	Aave_0285
1479	APS58_2139	0.003	0.00857019	0	6.45533e-07	0.0524126	0.00702329	8.94229e-09	?	Aave_0293
1480	APS58_2171	0.003	0.00905355	0	7.33303e-07	0.0646748	2.14674e-07	5.83387e-135	?	Aave_0324
1481	APS58_2193	0.003	0.0104345	0	4.09375e-06	0.0598572	0.0151048	1.04543e-09	?	Aave_0346
1482	APS58_2248	0.003	0.00978645	0	6.88686e-06	0.0521041	0.0167701	6.01668e-08	?	Aave_0395
1483	APS58_2273	0.003	0.00847318	0	2.59268e-07	0.0619332	1.25731e-07	1.71489e-27	?	Aave_0419
1484	APS58_2351	0.003	0.00919968	0	4.39284e-07	0.0646748	4.85623e-15	0	?	Aave_0591
1485	APS58_2464	0.003	0.00997998	0	1.17667e-07	0.0580174	0.0125701	3.16327e-07	?	Aave_0761
1486	APS58_2543	0.003	0.00851852	0	9.65501e-10	0.0584207	1.10314e-05	1.57114e-24	?	Aave_0841
1487	APS58_2545	0.003	0.0153558	0	2.70502e-09	0.0557837	0.0499728	8.08028e-09	?	Aave_0843
1488	APS58_2585	0.003	0.00782347	0	9.44298e-09	0.0563965	0.000127913	2.56015e-14	?	Aave_0884
1489	APS58_2586	0.003	0.00893405	0	2.39463e-08	0.062656	4.07478e-05	2.79983e-26	?	Aave_0885
1490	APS58_2680	0.003	0.00785194	0	3.77784e-07	0.0513031	3.15799e-05	9.90848e-13	?	Aave_0974
1491	APS58_2700	0.003	0.0103523	0	5.75444e-07	0.0537233	0.0130924	9.58444e-08	?	Aave_0994
1492	APS58_2765	0.003	0.0103046	0	3.70994e-06	0.0600231	0.0120174	8.1079e-09	?	Aave_4617,Aave_3765,Aave_3263,Aave_2939,Aave_2707,Aave_2530,Aave_2423,Aave_1399
1493	APS58_2788	0.003	0.0110628	0	9.10359e-10	0.0515419	0.0261702	1.21567e-12	?	Aave_1079
1494	APS58_2895	0.003	0.0134881	0	7.11827e-07	0.0595108	0.0366412	1.10654e-07	?	Aave_1180
1495	APS58_2944	0.003	0.00748832	0	8.03827e-07	0.0527264	0.000229537	2.23221e-13	?	Aave_1227
1496	APS58_3142	0.003	0.0080714	0	1.61585e-07	0.0540397	2.16318e-09	5.65289e-38	?	Aave_1407
1497	APS58_3153	0.003	0.00720121	0	6.83863e-07	0.0518974	3.01086e-05	8.22626e-16	?	Aave_1418
1498	APS58_3360	0.003	0.0136731	0	1.84056e-08	0.052978	0.0409197	3.8571e-08	?	Aave_1663
1499	APS58_3464	0.003	0.010092	0	0.00114415	0.0646613	7.31909e-08	1.20952e-53	?	?
1500	APS58_3531	0.003	0.022751	0	6.00956e-07	0.0518709	0.100946	3.31233e-06	?	Aave_1852
1501	APS58_3537	0.003	0.0136534	0	9.44537e-09	0.0496288	0.0449477	6.40562e-09	?	Aave_1858
1502	APS58_3563	0.003	0.0187002	0	1.29887e-08	0.0525918	0.078229	9.54335e-08	?	Aave_3417
1503	APS58_3733	0.003	0.00750863	0	2.1002e-07	0.0520409	2.76456e-18	0	no	Aave_3255
1504	APS58_4000	0.003	0.00919963	0	8.54035e-09	0.0646748	1.1448e-07	2.03371e-178	?	Aave_2998
1505	APS58_4008	0.003	0.00793954	0	1.3782e-07	0.0529596	0.0011142	3.40067e-10	?	Aave_2990
1506	APS58_4071	0.003	0.00905341	0	8.53608e-09	0.0646748	1.00246e-29	0	?	Aave_2873
1507	APS58_4131	0.003	0.0077999	0	4.51135e-09	0.0520327	1.49722e-18	0	no	Aave_2192
1508	APS58_4203	0.003	0.00942287	0	6.13112e-07	0.0608984	5.36229e-07	4.97512e-24	?	Aave_2262
1509	APS58_4216	0.003	0.0103026	0	7.47116e-08	0.0602951	0.0107367	8.01295e-13	?	Aave_2275
1510	APS58_4337	0.003	0.0149012	0	1.65267e-06	0.0623098	0.0418077	2.0665e-07	?	Aave_2784
1511	APS58_4366	0.003	0.00926537	0	2.08577e-06	0.0646701	0.000459017	4.10892e-30	?	Aave_2657
1512	APS58_4423	0.003	0.0236074	0	2.49646e-08	0.0538845	0.109066	1.7674e-06	?	Aave_2599
1513	APS58_0175	0.002	0.0103485	0	0.0019055	0.0646746	9.71245e-14	0	?	Aave_2158
1514	APS58_0237	0.002	0.00905346	0	2.77154e-07	0.0646748	3.80422e-08	3.75472e-111	?	Aave_2090
1515	APS58_0246	0.002	0.00779882	0	1.26784e-08	0.0520248	8.9787e-19	0	no	Aave_2081
1516	APS58_0279	0.002	0.00746169	0	2.32823e-06	0.0519717	0.00075237	4.13617e-17	?	Aave_2049
1517	APS58_0305	0.002	0.00823241	0	1.00129e-07	0.0611788	4.84067e-09	3.58209e-37	?	Aave_2023
1518	APS58_0306	0.002	0.00934582	0	2.272e-08	0.0646748	1.99159e-19	1.33985e-180	?	Aave_2022
1519	APS58_0313	0.002	0.00855696	0	1.67149e-08	0.0608844	1.00488e-06	1.79195e-31	?	Aave_2014
1520	APS58_0382	0.002	0.00984503	0	9.37599e-07	0.0591657	0.00954077	1.11877e-08	?	Aave_1951
1521	APS58_0465	0.002	0.00847597	0	7.71994e-07	0.0564581	0.00460128	7.58529e-09	?	Aave_3425
1522	APS58_0491	0.002	0.00804242	0	1.21328e-08	0.0563399	0.000686235	6.00039e-13	?	Aave_3451
1523	APS58_0495	0.002	0.00827062	0	5.66878e-09	0.0587622	3.20708e-09	3.1936e-46	?	Aave_3454
1524	APS58_0559	0.002	0.00920101	0	9.80601e-06	0.0646748	1.04889e-18	0	?	Aave_3518
1525	APS58_0565	0.002	0.00934582	0	3.33627e-08	0.0646748	2.48151e-23	0	?	Aave_3523
1526	APS58_0626	0.002	0.00870559	0	4.74466e-08	0.0562005	0.00643853	2.69412e-10	?	Aave_3584
1527	APS58_0634	0.002	0.00890729	0	5.82383e-07	0.0646748	1.40082e-12	0	?	Aave_3591
1528	APS58_0678	0.002	0.0135145	0	1.35418e-07	0.0538082	0.0410666	2.57976e-06	?	Aave_3639
1529	APS58_0752	0.002	0.00791616	0	2.96113e-07	0.0572144	4.27991e-06	3.54046e-23	?	Aave_3712
1530	APS58_0764	0.002	0.00758957	0	1.51327e-07	0.0547921	8.79409e-06	1.63334e-17	?	Aave_3726
1531	APS58_0790	0.002	0.00789566	0	8.08028e-07	0.0570079	5.49761e-05	9.86516e-20	?	Aave_3751
1532	APS58_0804	0.002	0.00904475	0	2.45801e-06	0.0618373	0.00360304	7.42213e-10	?	Aave_4617,Aave_3765,Aave_3263,Aave_2939,Aave_2707,Aave_2530,Aave_2423,Aave_1399
1533	APS58_0806	0.002	0.00904475	0	2.45801e-06	0.0618373	0.00360304	7.42213e-10	?	Aave_4617,Aave_3765,Aave_3263,Aave_2939,Aave_2707,Aave_2530,Aave_2423,Aave_1399
1534	APS58_0830	0.002	0.00816335	0	1.63627e-06	0.0590491	5.55501e-10	7.53365e-47	?	Aave_3788
1535	APS58_0833	0.002	0.00934983	0	2.81431e-05	0.0646748	5.03425e-18	0	?	Aave_3658,Aave_2979,Aave_2654,Aave_2560,Aave_2137,Aave_1990,Aave_1870,Aave_0673
1536	APS58_0835	0.002	0.00847188	0	2.38668e-06	0.0542112	0.00464914	2.58689e-08	?	Aave_3794
1537	APS58_0843	0.002	0.00831945	0	5.72395e-09	0.0618735	6.54668e-09	6.93891e-43	?	Aave_3805
1538	APS58_0881	0.002	0.00816164	0	4.17206e-08	0.0617795	1.12099e-06	1.4638e-25	?	Aave_3843
1539	APS58_0926	0.002	0.00940041	0	0.000383525	0.0646741	2.55445e-16	0	?	Aave_3889
1540	APS58_1007	0.002	0.00807067	0	1.19404e-06	0.0507397	0.00309523	1.88365e-10	?	Aave_3968
1541	APS58_1024	0.002	0.00796857	0	1.00999e-06	0.0520546	0.00216533	6.30854e-10	?	Aave_3987
1542	APS58_1132	0.002	0.0116549	0	1.12563e-07	0.0594705	0.0168386	9.80126e-08	?	Aave_4088
1543	APS58_1134	0.002	0.00824414	0	2.79775e-07	0.059742	3.39477e-06	5.91989e-40	?	Aave_4090
1544	APS58_1178	0.002	0.00736648	0	1.84821e-08	0.052071	2.23833e-12	2.2632e-103	no	Aave_4180
1545	APS58_1217	0.002	0.00975528	0	2.64952e-09	0.0646747	0.000813155	5.64078e-23	?	Aave_4213
1546	APS58_1271	0.002	0.00905343	0	8.37003e-08	0.0646748	1.30328e-08	7.86013e-166	?	Aave_4271
1547	APS58_1293	0.002	0.00837214	0	2.93673e-08	0.0594776	0.000124533	9.92753e-25	?	Aave_4291
1548	APS58_1373	0.002	0.00887638	0	4.22653e-05	0.0615311	6.25143e-05	6.73591e-41	?	Aave_4372
1549	APS58_1393	0.002	0.00881454	0	4.10741e-07	0.0520301	0.00908014	8.47827e-11	no	Aave_4387
1550	APS58_1442	0.002	0.00804116	0	2.98656e-09	0.0559241	5.22258e-05	1.6147e-19	?	Aave_4436
1551	APS58_1571	0.002	0.00949144	0	4.15779e-07	0.0646701	2.26082e-16	0	?	Aave_4550
1552	APS58_1601	0.002	0.0123414	0	3.34639e-08	0.0619014	0.0264428	5.44164e-08	?	Aave_4580
1553	APS58_1613	0.002	0.173732	0	1.04712e-07	0.0646748	0.154248	1	?	Aave_4591
1554	APS58_1626	0.002	0.00796174	0	2.79574e-08	0.0562274	0.000231374	4.00433e-18	?	Aave_4605
1555	APS58_1641	0.002	0.00904475	0	2.45801e-06	0.0618373	0.00360304	7.42213e-10	?	Aave_4617,Aave_3765,Aave_3263,Aave_2939,Aave_2707,Aave_2530,Aave_2423,Aave_1399
1556	APS58_1646	0.002	0.153793	0	2.21027e-07	0.0646748	0.0177911	1	?	Aave_4622
1557	APS58_1654	0.002	0.00851767	0	3.70832e-07	0.0596996	0.000927363	3.87387e-10	?	Aave_4628
1558	APS58_1679	0.002	0.151315	0	2.7753e-07	0.0646748	0.000581452	1	?	Aave_4651
1559	APS58_1695	0.002	0.020944	0	2.26477e-07	0.0635515	0.0826188	9.67521e-07	?	Aave_4666
1560	APS58_1726	0.002	0.00752529	0	2.14755e-07	0.0532305	1.3322e-05	2.11284e-16	?	Aave_4696
1561	APS58_1786	0.002	0.0101106	0	0.00228783	0.0646748	2.7444e-09	8.43204e-65	?	Aave_4752
1562	APS58_1877	0.002	0.00806961	0	2.4745e-06	0.0539993	0.00205416	2.63478e-09	?	Aave_0043
1563	APS58_1918	0.002	0.00905588	0	1.06947e-09	0.0646748	1.71067e-05	9.50192e-78	?	Aave_0083
1564	APS58_2009	0.002	0.0101941	0	1.92439e-07	0.0541464	0.0187047	3.77161e-08	?	Aave_0166
1565	APS58_2025	0.002	0.018238	0	2.29104e-08	0.0618869	0.069893	2.91369e-07	?	Aave_0182
1566	APS58_2026	0.002	0.0170912	0	1.41898e-07	0.0551864	0.0605525	2.7862e-06	?	Aave_0183
1567	APS58_2049	0.002	0.0102929	0	1.55662e-09	0.0630377	0.00607576	4.92737e-11	?	Aave_0206
1568	APS58_2079	0.002	0.0087598	0	4.88931e-09	0.0608304	0.000536559	2.22087e-16	?	Aave_0235
1569	APS58_2148	0.002	0.00782057	0	0.000165849	0.0520107	9.88716e-10	4.28859e-35	no	Aave_0302
1570	APS58_2158	0.002	0.0114633	0	1.95687e-06	0.0520348	0.0284862	2.17693e-07	no	Aave_0312
1571	APS58_2164	0.002	0.00905342	0	6.88998e-08	0.0646748	9.24422e-35	0	?	Aave_0318
1572	APS58_2187	0.002	0.00770761	0	3.80074e-07	0.0520182	0.00241866	2.53431e-14	no	Aave_0340
1573	APS58_2217	0.002	0.00852757	0	2.14005e-06	0.0520352	0.00911143	3.74166e-09	no	Aave_0367
1574	APS58_2375	0.002	0.00798611	0	2.18981e-05	0.0519982	0.00435041	2.21403e-09	no	Aave_0614
1575	APS58_2384	0.002	0.00708697	0	8.55665e-06	0.050856	0.000208044	5.15118e-13	no	Aave_0623
1576	APS58_2426	0.002	0.00933517	0	2.33452e-08	0.0596187	0.00566578	9.20327e-15	?	Aave_0665
1577	APS58_2516	0.002	0.0167803	0	1.50565e-08	0.0542887	0.0633003	3.57734e-07	?	Aave_0814
1578	APS58_2518	0.002	0.00775454	0	2.34947e-09	0.0538589	8.39241e-09	2.17645e-65	?	Aave_0816
1579	APS58_2542	0.002	0.00801953	0	2.9483e-07	0.0569007	9.86042e-07	5.86447e-54	?	Aave_0840
1580	APS58_2646	0.002	0.0072164	0	1.2206e-06	0.0520365	4.34555e-06	6.82251e-19	no	Aave_0943
1581	APS58_2665	0.002	0.00906292	0	0.000104618	0.0624427	1.6086e-05	8.09309e-27	?	Aave_0961
1582	APS58_2718	0.002	0.00764887	0	1.03053e-09	0.0519971	1.92196e-62	0	no	Aave_1012
1583	APS58_2749	0.002	0.00939105	0	4.91293e-08	0.0624627	0.000349072	9.84089e-12	?	Aave_1040
1584	APS58_2860	0.002	0.00760045	0	1.13052e-06	0.0537305	6.47853e-05	2.88476e-14	?	Aave_1149
1585	APS58_2865	0.002	0.00904475	0	2.45801e-06	0.0618373	0.00360304	7.42213e-10	?	Aave_4617,Aave_3765,Aave_3263,Aave_2939,Aave_2707,Aave_2530,Aave_2423,Aave_1399
1586	APS58_2947	0.002	0.00757717	0	1.62386e-06	0.0516284	0.00187783	1.67943e-11	no	Aave_1230
1587	APS58_3003	0.002	0.00755993	0	1.10929e-08	0.0534901	1.023e-05	2.8076e-22	?	Aave_1271
1588	APS58_3087	0.002	0.00815049	0	4.92629e-09	0.0556968	9.36643e-06	1.25403e-17	?	Aave_1352
1589	APS58_3091	0.002	0.0087835	0	5.30883e-05	0.0605502	0.00183479	3.66418e-21	?	Aave_1356
1590	APS58_3134	0.002	0.00904475	0	2.45801e-06	0.0618373	0.00360304	7.42213e-10	?	Aave_4617,Aave_3765,Aave_3263,Aave_2939,Aave_2707,Aave_2530,Aave_2423,Aave_1399
1591	APS58_3145	0.002	0.00823357	0	6.846e-08	0.0584876	6.78081e-11	7.35831e-53	?	Aave_1410
1592	APS58_3164	0.002	0.0077589	0	5.22955e-06	0.0520685	0.00272279	2.4645e-11	no	Aave_1429
1593	APS58_3170	0.002	0.00725845	0	2.19284e-06	0.0520853	0.0002495	1.61062e-12	?	Aave_1435
1594	APS58_3190	0.002	0.00722168	0	1.73448e-07	0.0510005	5.56077e-07	5.9992e-25	no	Aave_1450
1595	APS58_3257	0.002	0.0089074	0	3.53401e-08	0.0646748	1.27217e-06	3.09534e-113	?	Aave_1514
1596	APS58_3308	0.002	0.0142601	0	1.75542e-08	0.0617388	0.0328123	6.01369e-07	?	Aave_1566
1597	APS58_3319	0.002	0.00945224	0	1.17431e-06	0.0646528	0.000758542	1.2462e-21	?	Aave_1577
1598	APS58_3335	0.002	0.0118436	0	1.71823e-06	0.0546699	0.0266223	8.04372e-08	?	Aave_1593
1599	APS58_3395	0.002	0.0149599	0	1.3539e-07	0.0602433	0.0380527	3.001e-06	?	Aave_1692
1600	APS58_3466	0.002	0.00928541	0	0.000601701	0.0646748	2.62442e-11	2.1962e-268	?	?
1601	APS58_3497	0.002	0.00807748	0	6.40039e-09	0.0551272	3.6869e-05	3.91829e-16	?	Aave_1821
1602	APS58_3541	0.002	0.012685	0	2.51423e-09	0.0600635	0.0294408	7.21445e-10	?	Aave_1862
1603	APS58_3583	0.002	0.0106785	0	5.56889e-07	0.0600668	0.0124551	1.69404e-07	?	Aave_3398
1604	APS58_3608	0.002	0.00890798	0	3.14801e-07	0.0646747	5.05983e-06	1.50123e-68	?	Aave_3376
1605	APS58_3635	0.002	0.013625	0	1.32062e-05	0.0546004	0.0360015	1.00495e-06	?	Aave_3350
1606	APS58_3754	0.002	0.00949208	0	4.24812e-07	0.0646748	1.12103e-16	1.43898e-259	?	Aave_3234
1607	APS58_3779	0.002	0.00905316	0	1.11904e-08	0.0646729	1.15005e-08	9.1855e-75	?	Aave_3210
1608	APS58_3782	0.002	0.153451	0	2.12356e-07	0.0646748	0.0103384	1	?	Aave_3206
1609	APS58_3918	0.002	0.151843	0	2.06046e-07	0.0646748	0.0052613	1	?	Aave_3075
1610	APS58_3936	0.002	0.00916174	0	8.82377e-10	0.0633132	0.00202373	3.60773e-23	?	Aave_3058
1611	APS58_3969	0.002	0.00797088	0	9.11565e-08	0.0565166	2.34864e-05	5.62463e-20	?	Aave_3028
1612	APS58_3998	0.002	0.00778582	0	7.4264e-07	0.0508466	1.22426e-06	9.67442e-22	?	Aave_3000
1613	APS58_4015	0.002	0.00839871	0	1.05563e-06	0.0598047	2.05857e-06	1.04847e-21	?	Aave_2986
1614	APS58_4052	0.002	0.00746819	0	1.32346e-07	0.0520613	0.000715426	3.16187e-13	no	Aave_2948
1615	APS58_4091	0.002	0.00722544	0	2.28012e-06	0.0520266	7.53682e-05	1.5323e-15	no	Aave_2853
1616	APS58_4133	0.002	0.0078506	0	9.88799e-08	0.0545677	1.61612e-06	4.27729e-21	?	Aave_2194
1617	APS58_4145	0.002	0.00934584	0	1.44647e-07	0.0646748	4.01065e-13	0	?	Aave_2205
1618	APS58_4227	0.002	0.0094499	0	0.00144685	0.060556	4.00059e-07	2.05287e-29	?	Aave_2285
1619	APS58_4230	0.002	0.0073617	0	1.42255e-09	0.0520233	1.17325e-05	3.07497e-28	no	Aave_2287
1620	APS58_4233	0.002	0.0138309	0	1.42117e-09	0.0577538	0.038549	3.97787e-10	?	Aave_2291
1621	APS58_4239	0.002	0.0093228	0	1.77153e-05	0.0644839	8.67672e-07	1.25977e-46	?	Aave_2297
1622	APS58_4289	0.002	0.00854662	0	0.000192611	0.0583181	0.000111684	2.81731e-21	?	Aave_2830
1623	APS58_4295	0.002	0.00752519	0	3.871e-08	0.0520279	0.000127379	1.49228e-21	no	Aave_2824
1624	APS58_4302	0.002	0.00851833	0	7.15258e-08	0.0590009	0.00149681	1.25145e-11	?	Aave_2817
1625	APS58_4356	0.002	0.0152634	0	8.94983e-10	0.0499387	0.0558381	9.8026e-09	?	Aave_2667
1626	APS58_4365	0.002	0.00916365	0	6.80976e-09	0.0572437	0.00661057	1.22946e-07	?	Aave_2658
1627	APS58_4382	0.002	0.0081518	0	2.00565e-07	0.0567886	9.4495e-06	9.77406e-38	?	Aave_2641
1628	APS58_0027	0.001	0.00890727	0	4.14423e-09	0.0646748	3.86757e-07	2.15007e-58	?	Aave_2534
1629	APS58_0028	0.001	0.00905345	0	2.90596e-07	0.0646748	5.22147e-45	0	?	Aave_2533
1630	APS58_0058	0.001	0.0082963	0	2.44606e-07	0.0520774	0.00746739	6.83912e-10	?	Aave_2511
1631	APS58_0059	0.001	0.00721268	0	8.31167e-10	0.0520149	8.19209e-14	3.42592e-92	no	Aave_2510
1632	APS58_0064	0.001	0.00767937	0	9.92441e-07	0.0543089	6.98319e-05	1.83159e-14	?	Aave_2504
1633	APS58_0090	0.001	0.00890724	0	1.99106e-07	0.0646748	2.33947e-67	0	?	Aave_2480
1634	APS58_0096	0.001	0.00934592	0	2.30312e-07	0.0646748	5.55301e-07	1.18978e-54	?	Aave_2474
1635	APS58_0103	0.001	0.00944305	0	5.87712e-08	0.0554217	0.00924498	1.00418e-08	?	Aave_2467
1636	APS58_0113	0.001	0.00763242	0	3.782e-07	0.0540367	9.0257e-13	1.44347e-71	?	Aave_2458
1637	APS58_0139	0.001	0.00905381	0	2.40891e-06	0.0598789	0.00236026	2.24811e-09	?	Aave_2435
1638	APS58_0177	0.001	0.00794224	0	7.04323e-09	0.0573139	9.24195e-05	8.18196e-15	?	Aave_2156
1639	APS58_0215	0.001	0.00721182	0	7.11269e-09	0.0520085	1.90283e-12	8.26283e-248	no	Aave_2112
1640	APS58_0231	0.001	0.00758057	0	1.67215e-09	0.0516078	0.000907007	2.96969e-11	?	Aave_2096
1641	APS58_0268	0.001	0.00940999	0	7.30483e-07	0.0640638	1.54875e-08	3.00068e-35	?	Aave_2060
1642	APS58_0277	0.001	0.00934582	0	3.6627e-08	0.0646748	3.39999e-24	0	?	Aave_2051
1643	APS58_0300	0.001	0.00890721	0	6.12267e-10	0.0646748	3.09982e-14	0	?	Aave_2027
1644	APS58_0303	0.001	0.0089182	0	1.19337e-09	0.0614895	5.21147e-06	5.18919e-21	?	Aave_2025
1645	APS58_0311	0.001	0.00764518	0	6.36438e-08	0.0552127	2.98249e-07	3.25601e-23	?	Aave_2016
1646	APS58_0321	0.001	0.0154336	0	2.24922e-06	0.0641166	0.0458481	2.43625e-07	?	Aave_2006
1647	APS58_0371	0.001	0.00874971	0	1.43521e-08	0.058872	0.00424021	1.37788e-09	?	Aave_1962
1648	APS58_0377	0.001	0.00721217	0	1.55827e-07	0.0520109	1.24759e-17	0	no	Aave_1956
1649	APS58_0392	0.001	0.00828338	0	5.67551e-09	0.0600317	5.26167e-06	1.23905e-41	?	Aave_1940
1650	APS58_0439	0.001	0.00890723	0	1.06927e-07	0.0646748	3.71649e-10	3.42136e-119	?	Aave_1894
1651	APS58_0453	0.001	0.00854263	0	1.00289e-06	0.0616057	0.000333367	3.95054e-12	?	Aave_1880
1652	APS58_0480	0.001	0.00934585	0	1.98536e-08	0.0646748	2.51432e-07	5.22563e-43	?	Aave_3440
1653	APS58_0505	0.001	0.0203926	0	4.27429e-08	0.0637266	0.0806574	1.94298e-07	?	Aave_3464
1654	APS58_0519	0.001	0.0130084	0	5.13967e-06	0.0619588	0.0300007	7.49829e-08	?	Aave_3481
1655	APS58_0534	0.001	0.00891532	0	8.56692e-09	0.0646748	5.63391e-05	5.29588e-50	?	Aave_3494
1656	APS58_0567	0.001	0.0100105	0	0.00261076	0.0646748	5.83518e-51	0	?	Aave_3525
1657	APS58_0569	0.001	0.0150646	0	3.94795e-10	0.0627019	0.0415602	2.08518e-06	?	Aave_3527
1658	APS58_0575	0.001	0.00894305	0	1.96619e-09	0.0638476	5.7952e-06	2.6281e-20	?	Aave_3533
1659	APS58_0590	0.001	0.00735878	0	2.97645e-11	0.0520141	6.85312e-23	0	no	Aave_3548
1660	APS58_0600	0.001	0.00954967	0	2.6781e-06	0.0610515	0.0102727	1.00196e-07	?	Aave_3558
1661	APS58_0618	0.001	0.0223636	0	2.52629e-08	0.0520473	0.102152	2.68879e-06	?	Aave_3576
1662	APS58_0681	0.001	0.0182503	0	6.34859e-07	0.0631428	0.0653066	9.10806e-07	?	Aave_3642
1663	APS58_0683	0.001	0.00765349	0	2.11728e-09	0.0520312	1.12748e-08	9.48355e-65	no	Aave_3644
1664	APS58_0737	0.001	0.00748412	0	3.33674e-08	0.0539182	9.70793e-05	2.25379e-14	?	Aave_3696
1665	APS58_0762	0.001	0.00974754	0	0.000766747	0.0646748	6.90439e-67	0	?	Aave_3724
1666	APS58_0771	0.001	0.00890721	0	5.62713e-09	0.0646748	3.90422e-31	0	?	Aave_3733
1667	APS58_0779	0.001	0.00917597	0	1.71676e-08	0.0594412	0.00362115	3.63814e-09	?	Aave_3738
1668	APS58_0797	0.001	0.00780243	0	1.51925e-06	0.0520271	2.13585e-05	4.43697e-17	?	Aave_3757
1669	APS58_0810	0.001	0.00890777	0	7.81516e-10	0.0646747	3.96545e-06	1.25427e-66	?	Aave_3768
1670	APS58_0848	0.001	0.00905897	0	3.24279e-05	0.0646748	6.50382e-06	9.86254e-85	?	Aave_3810
1671	APS58_0862	0.001	0.00813186	0	5.12497e-10	0.0588174	1.16666e-09	3.02522e-44	?	Aave_3824
1672	APS58_0864	0.001	0.00803652	0	2.60023e-09	0.0547702	8.74535e-05	6.65884e-14	?	Aave_3826
1673	APS58_0867	0.001	0.00829259	0	6.71673e-10	0.0616591	9.72095e-11	1.25006e-50	?	Aave_3829
1674	APS58_0875	0.001	0.0126042	0	2.31978e-07	0.0618714	0.0307768	4.47315e-07	?	Aave_3837
1675	APS58_0880	0.001	0.00846527	0	6.0427e-09	0.0597312	0.000444092	1.54023e-13	?	Aave_3842
1676	APS58_0947	0.001	0.00792749	0	1.38313e-08	0.051382	0.00251337	3.94481e-11	?	Aave_3909
1677	APS58_0952	0.001	0.00876118	0	8.38664e-09	0.0624769	2.28573e-05	1.58894e-54	?	Aave_3914
1678	APS58_0974	0.001	0.00821904	0	1.01853e-07	0.0610722	2.29188e-09	3.62473e-37	?	Aave_3936
1679	APS58_0985	0.001	0.00890721	0	1.61292e-07	0.0646746	8.99568e-09	3.19373e-81	?	Aave_3947
1680	APS58_0993	0.001	0.0093323	0	1.09469e-07	0.0645741	2.82633e-08	6.60522e-13	?	Aave_3954
1681	APS58_1008	0.001	0.00884173	0	2.06869e-05	0.0641614	4.02358e-06	2.46014e-81	?	Aave_3969
1682	APS58_1009	0.001	0.00916221	0	2.59013e-07	0.0643963	8.3963e-12	2.75013e-66	?	Aave_3970
1683	APS58_1062	0.001	0.0100143	0	2.59975e-10	0.0600246	0.0120344	3.23381e-10	?	Aave_4024
1684	APS58_1074	0.001	0.00888308	0	3.16574e-09	0.06439	9.82242e-05	2.59196e-34	?	Aave_4034
1685	APS58_1091	0.001	0.00796599	0	1.52197e-08	0.0575836	4.39974e-06	5.79265e-19	?	Aave_4047
1686	APS58_1146	0.001	0.00916187	0	5.12298e-05	0.0646652	0.000711538	8.22716e-22	?	Aave_4147
1687	APS58_1165	0.001	0.00864086	0	2.24186e-06	0.062683	7.8597e-06	2.44929e-43	?	Aave_4167
1688	APS58_1173	0.001	0.00826298	0	6.65274e-09	0.0577528	0.00089296	1.62447e-07	?	Aave_4175
1689	APS58_1230	0.001	0.0082044	0	5.53656e-08	0.059437	1.28804e-05	6.81475e-33	?	Aave_4233
1690	APS58_1260	0.001	0.00890721	0	4.12524e-09	0.0646748	3.06498e-63	0	?	Aave_4259
1691	APS58_1298	0.001	0.00890722	0	5.04672e-08	0.0646748	1.94866e-14	1.45243e-99	?	Aave_4296
1692	APS58_1314	0.001	0.00889225	0	4.11396e-10	0.0645635	9.16767e-12	3.41518e-129	?	Aave_4312
1693	APS58_1344	0.001	0.00889298	0	1.85539e-06	0.0645643	2.51824e-06	3.64347e-90	?	Aave_4343
1694	APS58_1390	0.001	0.0131747	0	2.51512e-09	0.0619198	0.0240895	4.19466e-13	?	Aave_4384
1695	APS58_1402	0.001	0.0163011	0	7.00546e-07	0.0610366	0.0537369	1.42991e-07	?	Aave_4396
1696	APS58_1406	0.001	0.00722619	0	3.30968e-07	0.052077	3.51415e-05	8.08127e-21	no	Aave_4400
1697	APS58_1415	0.001	0.00721372	0	2.48786e-07	0.0520188	3.34779e-06	2.55873e-23	no	Aave_4409
1698	APS58_1444	0.001	0.007328	0	1.43201e-07	0.0517856	8.74325e-07	3.18118e-70	?	Aave_4438
1699	APS58_1477	0.001	0.00742097	0	1.22014e-07	0.052733	0.000771677	5.40451e-12	?	Aave_4466
1700	APS58_1489	0.001	0.00764708	0	9.02234e-09	0.0519837	1.44372e-07	2.8622e-28	no	Aave_4479
1701	APS58_1526	0.001	0.00902298	0	3.68832e-07	0.0622733	1.60923e-07	1.1424e-26	?	Aave_4518
1702	APS58_1535	0.001	0.00905349	0	5.46747e-07	0.0646748	5.77065e-31	0	?	Aave_4525
1703	APS58_1546	0.001	0.00735555	0	3.7794e-07	0.0519122	7.29643e-05	5.84325e-12	no	Aave_4535
1704	APS58_1562	0.001	0.00889308	0	3.71571e-09	0.0645696	6.00693e-09	3.67341e-41	?	Aave_4542
1705	APS58_1578	0.001	0.00798191	0	2.32659e-06	0.0565727	4.53393e-05	4.78256e-20	?	Aave_4557
1706	APS58_1585	0.001	0.00785749	0	1.39404e-07	0.0556882	1.31123e-05	5.5169e-19	?	Aave_4564
1707	APS58_1586	0.001	0.0107372	0	3.06746e-07	0.0552961	0.0213975	7.11488e-08	?	Aave_4565
1708	APS58_1590	0.001	0.00741689	0	1.81882e-08	0.0516562	0.000740079	1.63737e-12	?	Aave_4569
1709	APS58_1600	0.001	0.015064	0	8.09668e-08	0.054717	0.0489444	2.68187e-06	?	Aave_4579
1710	APS58_1614	0.001	0.00905356	0	9.6533e-07	0.0646748	4.37098e-08	1.59333e-106	?	Aave_4592
1711	APS58_1701	0.001	0.00971455	0	2.60296e-07	0.0577661	0.0109623	9.65517e-11	?	Aave_4672
1712	APS58_1716	0.001	0.00732763	0	9.4112e-08	0.0528207	4.10211e-05	4.14359e-15	?	Aave_4686
1713	APS58_1728	0.001	0.00905343	0	1.1569e-07	0.0646748	1.3788e-13	0	?	Aave_4698
1714	APS58_1739	0.001	0.00738428	0	1.53434e-07	0.0520206	0.000170867	1.91293e-12	no	Aave_4709
1715	APS58_1748	0.001	0.0126955	0	2.79674e-10	0.0594653	0.0290591	1.79478e-07	?	Aave_4717
1716	APS58_1766	0.001	0.0162995	0	4.69188e-09	0.0602224	0.0544872	7.75679e-07	?	Aave_4734
1717	APS58_1769	0.001	0.00984528	0	3.25194e-09	0.0599559	0.00981855	9.95391e-12	?	Aave_4737
1718	APS58_1771	0.001	0.0085059	0	4.55837e-08	0.0607072	0.000919128	3.03707e-11	?	Aave_4739
1719	APS58_1772	0.001	0.00779872	0	2.70256e-09	0.0552487	1.75499e-05	1.0735e-18	?	Aave_4740
1720	APS58_1800	0.001	0.00718726	0	1.09217e-08	0.050577	0.000159993	9.3849e-15	?	Aave_4766
1721	APS58_1805	0.001	0.151528	0	3.88125e-08	0.0646748	0.00206103	1	?	Aave_4770
1722	APS58_1818	0.001	0.0164534	0	2.10855e-07	0.0630737	0.0539071	9.44836e-08	?	Aave_4783
1723	APS58_1843	0.001	0.00868415	0	3.18085e-08	0.0612352	0.000648223	9.18487e-17	?	Aave_0009
1724	APS58_1847	0.001	0.00724857	0	1.9953e-07	0.0511994	2.51068e-07	1.20657e-25	?	Aave_0013
1725	APS58_1852	0.001	0.0114235	0	5.38993e-08	0.0606069	0.0211856	1.03856e-08	?	Aave_0018
1726	APS58_1876	0.001	0.00934581	0	1.88573e-09	0.0646748	1.28612e-22	0	?	Aave_0042
1727	APS58_1898	0.001	0.0105803	0	7.92604e-09	0.0636865	0.0105121	6.00916e-14	?	Aave_0063
1728	APS58_1902	0.001	0.00921563	0	1.55081e-06	0.0584314	0.00788763	1.4336e-08	?	Aave_0067
1729	APS58_1927	0.001	0.0189432	0	1.44479e-08	0.0524917	0.0800109	2.8312e-08	?	Aave_0090
1730	APS58_1953	0.001	0.00889363	0	1.9457e-08	0.0644566	0.000109385	6.78938e-31	?	Aave_0113
1731	APS58_1964	0.001	0.00919962	0	2.58503e-08	0.0646748	2.04974e-08	6.64892e-162	?	Aave_0122
1732	APS58_2003	0.001	0.00846245	0	1.27772e-07	0.0612806	8.11852e-05	1.49414e-15	?	Aave_0160
1733	APS58_2005	0.001	0.00890721	0	1.31399e-08	0.0646748	3.01302e-19	2.12224e-176	?	Aave_0162
1734	APS58_2015	0.001	0.0106055	0	1.04894e-08	0.0610819	0.0141359	8.9672e-08	?	Aave_0171
1735	APS58_2019	0.001	0.00890721	0	8.03726e-09	0.0646748	1.76241e-39	0	?	Aave_0175
1736	APS58_2034	0.001	0.00730542	0	2.04309e-08	0.0526664	3.17955e-05	6.81198e-16	?	Aave_0190
1737	APS58_2060	0.001	0.00720983	0	6.61368e-07	0.0519931	9.17587e-13	1.02085e-75	no	Aave_0217
1738	APS58_2089	0.001	0.007355	0	4.69033e-09	0.0519862	3.04644e-09	3.73476e-44	no	Aave_0244
1739	APS58_2103	0.001	0.00792857	0	8.85695e-09	0.0571401	0.000160366	2.90032e-31	?	Aave_0258
1740	APS58_2117	0.001	0.00905341	0	1.21106e-08	0.0646748	4.87026e-45	0	?	Aave_0272
1741	APS58_2118	0.001	0.0084158	0	8.32256e-10	0.0586861	6.43046e-05	1.18345e-13	?	Aave_0273
1742	APS58_2125	0.001	0.0071119	0	4.33615e-07	0.0511477	0.00011486	3.18908e-15	?	Aave_0280
1743	APS58_2137	0.001	0.00888789	0	9.87026e-09	0.064531	3.89073e-10	2.87822e-47	?	Aave_0291
1744	APS58_2163	0.001	0.00919961	0	1.77287e-09	0.0646748	4.95868e-28	0	?	Aave_0317
1745	APS58_2186	0.001	0.00765334	0	5.03314e-07	0.0520207	8.32567e-06	4.07254e-16	no	Aave_0339
1746	APS58_2196	0.001	0.00905345	0	1.42232e-06	0.0646609	1.18794e-05	2.89818e-51	?	Aave_0349
1747	APS58_2212	0.001	0.00721314	0	2.0922e-08	0.0520183	3.797e-09	5.10034e-20	no	Aave_0362
1748	APS58_2284	0.001	0.00967796	0	1.07375e-08	0.0629441	0.00696934	1.45919e-08	?	Aave_0430
1749	APS58_2353	0.001	0.00825135	0	1.42454e-08	0.06133	2.11462e-13	2.10723e-88	?	Aave_0593
1750	APS58_2370	0.001	0.00798397	0	6.67998e-08	0.0544745	5.11008e-11	9.71998e-58	?	Aave_0609
1751	APS58_2380	0.001	0.0112479	0	5.5077e-07	0.0605622	0.0169616	1.08741e-11	?	Aave_0619
1752	APS58_2457	0.001	0.00858581	0	3.98704e-08	0.0622845	3.70533e-15	1.81269e-101	?	Aave_0754
1753	APS58_2459	0.001	0.00890722	0	3.0189e-08	0.0646748	6.21894e-17	0	?	Aave_0756
1754	APS58_2473	0.001	0.00748392	0	2.20838e-09	0.0540201	2.06591e-09	9.86181e-56	?	Aave_0770
1755	APS58_2475	0.001	0.00721433	0	9.91123e-08	0.052027	3.48469e-16	0	no	Aave_0772
1756	APS58_2478	0.001	0.00721626	0	9.21411e-08	0.0519957	4.2823e-05	1.40891e-14	no	Aave_0775
1757	APS58_2503	0.001	0.00828021	0	1.48877e-08	0.059917	1.68654e-07	1.29106e-59	?	Aave_0801
1758	APS58_2507	0.001	0.00786651	0	1.47836e-07	0.0568513	4.005e-08	2.30944e-34	?	Aave_0805
1759	APS58_2532	0.001	0.00882848	0	2.41897e-07	0.0630015	9.08042e-16	0	?	Aave_0830
1760	APS58_2538	0.001	0.00740937	0	1.69156e-08	0.0512494	0.00107002	2.92122e-07	?	Aave_0836
1761	APS58_2549	0.001	0.00891734	0	1.79079e-08	0.0636625	3.38863e-08	1.29478e-56	?	Aave_0849
1762	APS58_2584	0.001	0.00919574	0	6.54695e-09	0.0635583	1.55843e-07	6.19063e-28	?	Aave_0883
1763	APS58_2636	0.001	0.00890744	0	2.20647e-07	0.0646748	1.35745e-06	3.57491e-95	?	Aave_0933
1764	APS58_2643	0.001	0.00862373	0	1.49182e-06	0.0614781	3.43969e-16	0	?	Aave_0940
1765	APS58_2647	0.001	0.00839052	0	5.32372e-08	0.0597471	5.20259e-08	2.22818e-30	?	Aave_0944
1766	APS58_2656	0.001	0.00860938	0	5.46751e-07	0.0624167	3.9649e-05	1.68181e-30	?	Aave_0952
1767	APS58_2682	0.001	0.00929902	0	1.75434e-07	0.0646748	5.96932e-07	0.00275783	?	Aave_0976
1768	APS58_2688	0.001	0.00890735	0	5.44111e-08	0.0646748	9.36508e-07	1.17666e-103	?	Aave_0982
1769	APS58_2732	0.001	0.00934588	0	4.24754e-07	0.0646748	3.415e-09	4.03281e-15	?	Aave_1024
1770	APS58_2740	0.001	0.00877655	0	2.93027e-08	0.0604426	1.74705e-09	1.7083e-88	?	Aave_1031
1771	APS58_2770	0.001	0.00848687	0	6.99765e-09	0.0602604	9.84236e-05	4.97181e-13	?	Aave_1059
1772	APS58_2775	0.001	0.0086962	0	9.56891e-09	0.0628857	0.000205101	6.47163e-27	?	Aave_1064
1773	APS58_2794	0.001	0.00897406	0	1.82432e-07	0.0524862	0.0117905	8.71137e-08	?	Aave_1085
1774	APS58_2818	0.001	0.00797676	0	9.58258e-08	0.0563771	0.000195264	2.31181e-16	?	Aave_1110
1775	APS58_2831	0.001	0.00915145	0	3.84191e-08	0.064647	0.000706876	1.05376e-24	?	Aave_1124
1776	APS58_2861	0.001	0.00901014	0	2.34328e-05	0.0588839	0.00499917	4.33484e-11	?	Aave_1150
1777	APS58_2892	0.001	0.00795305	0	5.0431e-09	0.0542444	1.3719e-06	1.06155e-24	?	Aave_1177
1778	APS58_2893	0.001	0.0076713	0	9.97322e-07	0.0519784	0.000172341	3.0242e-13	?	Aave_1178
1779	APS58_2973	0.001	0.00881689	0	1.37457e-07	0.0640027	6.74156e-08	6.73337e-67	?	Aave_1243
1780	APS58_2995	0.001	0.00763694	0	3.31603e-08	0.0527478	0.00124246	5.04923e-14	?	Aave_1263
1781	APS58_3009	0.001	0.0142074	0	6.96005e-08	0.0615178	0.0397615	3.71025e-08	?	Aave_1277
1782	APS58_3029	0.001	0.00748286	0	6.05973e-07	0.0528785	4.8956e-05	1.32539e-18	?	Aave_1297
1783	APS58_3034	0.001	0.00890725	0	2.52282e-07	0.0646748	4.67265e-11	1.54272e-197	?	Aave_1302
1784	APS58_3050	0.001	0.00739371	0	8.23188e-07	0.0520364	0.000220831	8.89326e-12	?	Aave_1317
1785	APS58_3069	0.001	0.00837901	0	5.07672e-09	0.0593774	0.000176451	4.59418e-14	?	Aave_1336
1786	APS58_3096	0.001	0.00724283	0	3.76563e-08	0.051072	8.03833e-05	4.46382e-29	?	Aave_1361
1787	APS58_3097	0.001	0.00890721	0	1.03089e-09	0.0646748	8.33893e-14	4.97385e-296	?	Aave_1362
1788	APS58_3113	0.001	0.00812677	0	2.89249e-07	0.0566133	2.11829e-13	1.63495e-78	?	Aave_1377
1789	APS58_3147	0.001	0.00890722	0	9.07207e-08	0.0646748	1.61902e-15	0	?	Aave_1412
1790	APS58_3154	0.001	0.00721499	0	3.23113e-07	0.0520196	1.12594e-05	5.29034e-24	no	Aave_1419
1791	APS58_3186	0.001	0.00914905	0	5.12292e-07	0.0546538	0.0109697	3.23818e-08	?	Aave_1446
1792	APS58_3210	0.001	0.00925716	0	2.00515e-06	0.0626534	0.00228538	1.05621e-15	?	Aave_1466
1793	APS58_3212	0.001	0.0102925	0	2.45521e-07	0.0642376	0.00799877	7.26062e-09	?	Aave_1468
1794	APS58_3218	0.001	0.0138529	0	9.83905e-08	0.0552213	0.0420897	2.72542e-06	?	Aave_1474
1795	APS58_3220	0.001	0.00833271	0	1.66503e-07	0.0601948	0.000104514	3.60427e-14	?	Aave_1476
1796	APS58_3262	0.001	0.00775135	0	8.10803e-09	0.0549168	4.45151e-09	4.72718e-53	?	Aave_1521
1797	APS58_3281	0.001	0.00909112	0	5.21345e-09	0.0606341	0.00394533	2.89541e-13	?	Aave_1540
1798	APS58_3287	0.001	0.00896673	0	6.4963e-08	0.0565031	0.00695295	7.53668e-13	?	Aave_1546
1799	APS58_3349	0.001	0.00728701	0	6.1279e-10	0.0525642	5.70511e-08	2.46127e-32	?	Aave_1652
1800	APS58_3371	0.001	0.021858	0	2.09832e-07	0.0518676	0.100842	6.21779e-07	?	Aave_1672
1801	APS58_3380	0.001	0.0201414	0	6.98954e-09	0.0635727	0.079056	2.46341e-07	?	Aave_1680
1802	APS58_3451	0.001	0.00754056	0	4.5509e-09	0.0543971	3.93829e-05	8.42036e-16	?	?
1803	APS58_3475	0.001	0.00804172	0	5.69068e-10	0.0533118	0.00352402	8.23956e-13	?	Aave_1800
1804	APS58_3482	0.001	0.00890742	0	1.45953e-06	0.0646748	5.23876e-40	0	?	Aave_1807
1805	APS58_3498	0.001	0.00890722	0	7.43331e-09	0.0646746	1.89519e-07	2.52926e-62	?	Aave_1822
1806	APS58_3517	0.001	0.00858918	0	1.04975e-06	0.0623084	2.68898e-15	3.7228e-191	?	Aave_1841
1807	APS58_3543	0.001	0.00886971	0	4.83366e-08	0.0643957	4.04198e-10	1.14339e-72	?	Aave_1864
1808	APS58_3554	0.001	0.00833111	0	7.6273e-07	0.0548251	5.03237e-05	8.41401e-14	?	Aave_1869
1809	APS58_3567	0.001	0.0073633	0	2.52371e-08	0.052039	8.04561e-06	8.30184e-19	?	Aave_3413
1810	APS58_3574	0.001	0.00883758	0	4.71168e-07	0.061982	8.74682e-09	7.75271e-38	?	Aave_3406
1811	APS58_3591	0.001	0.00919967	0	4.15173e-07	0.0646748	6.31015e-45	0	?	Aave_3393
1812	APS58_3610	0.001	0.149375	0	6.88765e-08	0.0520543	0.000873054	1	no	Aave_3374
1813	APS58_3620	0.001	0.00915065	0	8.04292e-07	0.0605429	0.00545894	1.76062e-09	?	Aave_3364
1814	APS58_3641	0.001	0.00738831	0	5.89064e-07	0.0533124	2.36705e-10	3.58853e-52	?	Aave_3345
1815	APS58_3691	0.001	0.00974668	0	1.32311e-07	0.0586896	0.0113355	2.07822e-11	?	Aave_3297
1816	APS58_3705	0.001	0.00765224	0	1.34535e-07	0.0538335	0.00032867	1.7679e-08	?	Aave_3283
1817	APS58_3707	0.001	0.00721657	0	7.99058e-07	0.0520428	4.43033e-08	5.39178e-31	no	Aave_3281
1818	APS58_3714	0.001	0.00934582	0	7.76457e-09	0.0646748	2.34936e-24	0	?	Aave_3275
1819	APS58_3752	0.001	0.0072371	0	8.12347e-08	0.0511146	5.41094e-07	1.03606e-23	?	Aave_3236
1820	APS58_3753	0.001	0.00713742	0	4.10262e-08	0.0503762	2.75158e-06	2.65571e-20	?	Aave_3235
1821	APS58_3758	0.001	0.00736706	0	1.494e-09	0.0520753	2.77209e-22	0	no	Aave_3230
1822	APS58_3772	0.001	0.00883886	0	5.98687e-10	0.0641662	6.24788e-09	4.99786e-55	?	Aave_3217
1823	APS58_3821	0.001	0.0144487	0	3.51119e-08	0.0608767	0.0389898	2.69425e-07	?	Aave_3165
1824	APS58_3837	0.001	0.00922106	0	1.00881e-08	0.0646399	0.00017032	1.13748e-05	?	Aave_3150
1825	APS58_3848	0.001	0.165773	0	1.18545e-07	0.052027	0.110724	1	no	Aave_3140
1826	APS58_3910	0.001	0.00858313	0	7.0578e-09	0.0599952	2.43357e-08	4.66006e-54	?	Aave_3084
1827	APS58_3917	0.001	0.00830224	0	1.55981e-07	0.0578973	1.48113e-05	3.23619e-17	?	Aave_3076
1828	APS58_3933	0.001	0.00906066	0	7.01678e-08	0.0635615	0.00210516	3.00813e-10	?	Aave_3060
1829	APS58_3945	0.001	0.00709087	0	2.09088e-08	0.0500069	2.67876e-05	9.14351e-17	?	Aave_3048
1830	APS58_3960	0.001	0.00847525	0	3.53768e-08	0.0550315	0.0049202	2.29873e-08	?	Aave_3037
1831	APS58_4016	0.001	0.00844004	0	5.97308e-07	0.0616684	3.78248e-09	1.02141e-38	?	Aave_2985
1832	APS58_4053	0.001	0.00823682	0	1.58694e-06	0.055262	2.19867e-08	3.31521e-32	?	Aave_2947
1833	APS58_4069	0.001	0.00868165	0	5.94758e-08	0.062997	3.26149e-14	1.374e-142	?	Aave_2877
1834	APS58_4072	0.001	0.00767026	0	6.78768e-07	0.0523672	0.00284636	1.59914e-11	?	Aave_2872
1835	APS58_4118	0.001	0.00902899	0	4.72751e-08	0.0623184	4.29166e-08	9.22751e-47	?	Aave_2179
1836	APS58_4136	0.001	0.00905353	0	1.53837e-07	0.0646748	6.95183e-07	1.32121e-113	?	Aave_2197
1837	APS58_4169	0.001	0.00758042	0	6.89188e-06	0.050951	0.00253218	9.91772e-11	?	Aave_2228
1838	APS58_4197	0.001	0.00890528	0	4.92996e-09	0.0646604	6.38807e-18	0	?	Aave_2256
1839	APS58_4219	0.001	0.00737961	0	9.66408e-09	0.0520769	8.57216e-05	7.87322e-29	no	Aave_2278
1840	APS58_4236	0.001	0.0153566	0	2.17028e-07	0.0640509	0.0453765	1.81521e-07	?	Aave_2295
1841	APS58_4248	0.001	0.00883488	0	2.98735e-07	0.0616041	0.000334556	1.82152e-11	?	Aave_2305
1842	APS58_4280	0.001	0.00887358	0	4.71211e-08	0.0644245	4.80454e-11	1.51796e-57	?	Aave_2838
1843	APS58_4285	0.001	0.0076671	0	2.17617e-06	0.0529756	0.000220329	2.38207e-12	?	Aave_2834
1844	APS58_4288	0.001	0.00964079	0	7.71339e-09	0.0514478	0.0153665	1.99849e-07	?	Aave_2831
1845	APS58_4290	0.001	0.15095	0	1.41919e-07	0.0646748	7.48274e-05	1	?	Aave_2829
1846	APS58_4296	0.001	0.00836503	0	6.01548e-08	0.0605462	3.97012e-16	0	?	Aave_2823
1847	APS58_4318	0.001	0.00731324	0	7.66851e-07	0.0510596	0.00159583	4.9413e-09	?	Aave_2801
1848	APS58_4386	0.001	0.00818078	0	2.38976e-07	0.0520184	0.00265863	3.42422e-08	no	Aave_2637
1849	APS58_4388	0.001	0.00887112	0	1.92954e-06	0.0596162	0.00438421	5.63931e-12	?	Aave_2635
1850	APS58_4400	0.001	0.0106002	0	5.46574e-08	0.060024	0.012042	5.77203e-08	?	Aave_2623
1851	APS58_4420	0.001	0.00890725	0	2.39803e-07	0.0646748	8.91852e-13	8.51328e-305	?	Aave_2602
1852	APS58_4436	0.001	0.01488	0	1.15828e-07	0.0633523	0.0427186	3.58187e-07	?	Aave_2586
1853	APS58_4448	0.001	0.00750966	0	3.59339e-05	0.0520096	1.17583e-06	2.10506e-66	no	Aave_2574
1854	APS58_4460	0.001	0.00722664	0	9.82444e-09	0.0520388	7.45086e-05	7.814e-15	no	Aave_2562
1855	APS58_0002	0	0.00770278	0	1.33097e-09	0.0555113	0.000120175	2.01851e-15	?	Aave_2559
1856	APS58_0003	0	0.00721891	0	2.71692e-08	0.0520433	1.65474e-05	7.30836e-19	no	Aave_2558
1857	APS58_0005	0	0.00890721	0	2.1388e-08	0.0646748	2.14064e-22	1.30754e-221	?	Aave_2556
1858	APS58_0008	0	0.00834986	0	1.6601e-10	0.0605311	1.01753e-09	8.19306e-48	?	Aave_2553
1859	APS58_0009	0	0.00824717	0	5.27323e-08	0.0618748	0.000512276	4.82996e-11	?	Aave_2552
1860	APS58_0010	0	0.00890722	0	9.2506e-08	0.0646748	2.3785e-44	0	?	Aave_2551
1861	APS58_0011	0	0.00806071	0	2.44306e-07	0.0582888	1.04113e-06	1.93123e-24	?	Aave_2550
1862	APS58_0012	0	0.0111522	0	6.54119e-09	0.0612222	0.0188176	1.37301e-09	?	Aave_2549
1863	APS58_0013	0	0.00721077	0	3.43531e-09	0.0520008	3.96915e-64	0	no	Aave_2548
1864	APS58_0014	0	0.00721125	0	1.07396e-09	0.0520043	1.88065e-17	0	no	Aave_2547
1865	APS58_0015	0	0.00721388	0	1.13067e-09	0.0520237	1.92004e-22	0	no	Aave_2546
1866	APS58_0016	0	0.00721363	0	2.4704e-09	0.0520206	1.28654e-06	8.84902e-26	no	Aave_2545
1867	APS58_0017	0	0.00806443	0	1.37689e-08	0.055748	0.00240992	3.91049e-11	?	Aave_2544
1868	APS58_0019	0	0.00890721	0	7.94956e-10	0.0646748	2.93653e-43	0	?	Aave_2542
1869	APS58_0020	0	0.00772806	0	1.07575e-07	0.0557902	3.39688e-05	6.75662e-26	?	Aave_2541
1870	APS58_0021	0	0.0074481	0	1.1081e-07	0.0534919	0.000247188	8.94543e-14	?	Aave_2540
1871	APS58_0022	0	0.0072074	0	2.53051e-08	0.0519753	4.76262e-07	6.31857e-32	no	Aave_2539
1872	APS58_0023	0	0.00721427	0	2.3946e-08	0.0520266	3.03024e-16	0	no	Aave_2538
1873	APS58_0024	0	0.00721359	0	5.06148e-11	0.0520216	2.32879e-17	0	no	Aave_2537
1874	APS58_0025	0	0.00890721	0	6.56675e-10	0.0646748	1.90485e-64	0	?	Aave_2536
1875	APS58_0026	0	0.00890721	0	4.37273e-09	0.0646748	1.47469e-32	0	?	Aave_2535
1876	APS58_0029	0	0.00745182	0	1.33084e-07	0.0533666	0.000390684	1.70404e-13	?	Aave_2532
1877	APS58_0032	0	0.00721436	0	1.53706e-09	0.0520273	1.30299e-27	0	no	Aave_2528
1878	APS58_0034	0	0.00890721	0	1.45388e-09	0.0646748	4.7655e-37	0	?	Aave_2526
1879	APS58_0035	0	0.00890721	0	7.44813e-09	0.0646748	2.46294e-29	0	?	Aave_2525
1880	APS58_0038	0	0.0091723	0	2.3415e-06	0.0589729	0.00707839	2.3896e-14	?	Aave_2522
1881	APS58_0048	0	0.00864878	0	6.75227e-08	0.0574213	0.0048989	1.12343e-09	?	Aave_2520
1882	APS58_0049	0	0.00770857	0	9.8541e-08	0.0556821	7.86359e-10	1.06736e-43	?	Aave_2519
1883	APS58_0050	0	0.00721318	0	1.33603e-08	0.0520185	1.0787e-07	6.3247e-31	no	Aave_2518
1884	APS58_0054	0	0.00881322	0	5.0292e-10	0.0639755	2.32913e-15	7.8113e-152	?	Aave_2515
1885	APS58_0056	0	0.00890694	0	4.17028e-10	0.0646728	2.8699e-14	1.12036e-99	?	Aave_2513
1886	APS58_0062	0	0.00890721	0	9.98111e-11	0.0646748	5.85857e-28	0	?	Aave_2506
1887	APS58_0063	0	0.00890533	0	1.61438e-09	0.0646608	3.99231e-11	3.40964e-166	?	Aave_2505
1888	APS58_0067	0	0.00761045	0	7.98247e-08	0.0549498	5.83762e-06	1.91386e-20	?	Aave_3229,Aave_2502,Aave_2020,Aave_1512,Aave_1394,Aave_1115,Aave_0634
1889	APS58_0073	0	0.00721313	0	9.76706e-07	0.0520172	6.66596e-17	0	no	Aave_2496
1890	APS58_0076	0	0.00856949	0	3.67047e-07	0.0520026	0.00943502	5.9071e-09	no	Aave_3460,Aave_2494,Aave_1557
1891	APS58_0079	0	0.00721385	0	1.18465e-08	0.0520234	1.16084e-07	4.54521e-32	no	Aave_2491
1892	APS58_0080	0	0.00890712	0	3.93116e-07	0.0646737	2.36042e-21	0	?	Aave_2490
1893	APS58_0082	0	0.00749691	0	9.29463e-08	0.054116	1.06778e-09	2.01e-43	?	Aave_2488
1894	APS58_0084	0	0.00890721	0	4.86358e-09	0.0646748	6.76903e-15	0	?	Aave_2486
1895	APS58_0085	0	0.00783546	0	2.39182e-07	0.0566214	7.96236e-17	0	?	Aave_2485
1896	APS58_0086	0	0.00721793	0	1.73122e-10	0.052053	6.81331e-07	5.96352e-27	no	Aave_2484
1897	APS58_0087	0	0.00889743	0	9.21122e-09	0.064602	6.54443e-09	3.79415e-73	?	Aave_2483
1898	APS58_0088	0	0.00721011	0	1.56292e-09	0.0519959	1.11661e-10	2.79852e-72	no	Aave_2482
1899	APS58_0089	0	0.00890379	0	2.08521e-08	0.0646488	4.55411e-07	1.02902e-42	?	Aave_2481
1900	APS58_0091	0	0.00890721	0	1.2841e-09	0.0646748	1.17985e-32	0	?	Aave_2479
1901	APS58_0092	0	0.00722028	0	5.36994e-10	0.052071	2.03356e-12	2.48799e-105	no	Aave_2478
1902	APS58_0095	0	0.00777127	0	3.89886e-09	0.0547083	0.000334121	1.05101e-11	?	Aave_2475
1903	APS58_0097	0	0.00846001	0	1.00786e-09	0.0613451	4.1224e-06	1.63167e-34	?	Aave_2473
1904	APS58_0098	0	0.0072258	0	2.75835e-09	0.0519761	0.000127573	8.60821e-17	?	Aave_2472
1905	APS58_0100	0	0.00889231	0	1.72585e-09	0.0645639	2.33773e-09	5.67296e-201	?	Aave_2470
1906	APS58_0101	0	0.00886633	0	6.50149e-08	0.0643706	5.5332e-17	2.46836e-152	?	Aave_2469
1907	APS58_0102	0	0.00799873	0	5.14379e-08	0.0556486	1.60115e-05	5.09269e-21	?	Aave_2468
1908	APS58_0105	0	0.00754571	0	1.74932e-09	0.054118	0.000337193	1.34351e-13	?	Aave_2466
1909	APS58_0106	0	0.00843581	0	1.15074e-07	0.0611696	4.72849e-13	2.65584e-78	?	Aave_2465
1910	APS58_0107	0	0.00721225	0	1.85821e-10	0.0520117	6.75823e-18	3.56556e-257	no	Aave_2464
1911	APS58_0108	0	0.00721629	0	4.56594e-09	0.0520416	2.2411e-12	3.15408e-96	no	Aave_2463
1912	APS58_0109	0	0.00735789	0	1.16402e-08	0.0520076	2.44541e-18	4.04126e-143	no	Aave_2462
1913	APS58_0110	0	0.00890723	0	1.44673e-07	0.0646748	3.86827e-29	0	?	Aave_2461
1914	APS58_0111	0	0.00890721	0	1.5637e-08	0.0646748	1.34965e-29	0	?	Aave_2460
1915	APS58_0112	0	0.00721394	0	8.93893e-11	0.052024	2.29752e-07	5.43316e-30	no	Aave_2459
1916	APS58_0115	0	0.00722667	0	5.91029e-10	0.0520392	7.4297e-05	1.16571e-17	no	Aave_2456
1917	APS58_0116	0	0.00721496	0	2.20428e-08	0.0520311	5.73493e-07	5.3866e-26	no	Aave_2455
1918	APS58_0120	0	0.00768969	0	6.32719e-08	0.0555423	6.90144e-08	9.52324e-32	?	Aave_2451
1919	APS58_0124	0	0.00860311	0	1.31869e-07	0.0624104	2.39696e-06	1.89146e-29	?	Aave_2449
1920	APS58_0125	0	0.00772634	0	1.25989e-06	0.0520566	0.00352721	3.40208e-09	no	Aave_2448
1921	APS58_0126	0	0.0072158	0	3.66879e-08	0.0520379	3.01568e-12	6.11344e-71	no	Aave_2447
1922	APS58_0128	0	0.00721266	0	5.55637e-08	0.0519667	4.51724e-05	3.70067e-26	no	Aave_2445
1923	APS58_0129	0	0.00729877	0	1.84511e-07	0.0520137	0.000598858	2.40695e-12	no	Aave_2444
1924	APS58_0130	0	0.00721449	0	2.04245e-09	0.0520283	2.63831e-12	1.13672e-81	no	Aave_2443
1925	APS58_0131	0	0.00720943	0	1.25914e-09	0.0519786	1.15875e-05	3.64393e-27	no	Aave_2442
1926	APS58_0132	0	0.0072101	0	7.55905e-09	0.0519958	2.76838e-20	5.92247e-207	no	Aave_2441
1927	APS58_0133	0	0.00721315	0	1.07343e-09	0.0520184	3.68779e-09	3.79397e-43	no	Aave_2440
1928	APS58_0137	0	0.00721368	0	4.03383e-07	0.0520219	5.84681e-18	0	no	Aave_2436
1929	APS58_0140	0	0.00819972	0	2.60851e-09	0.0613272	0.000659255	1.24497e-12	?	Aave_2434
1930	APS58_0141	0	0.00890477	0	7.78082e-09	0.0646538	2.6743e-06	1.20595e-60	?	Aave_2433
1931	APS58_0143	0	0.00819253	0	5.34881e-08	0.0592671	8.3823e-09	2.61866e-39	?	Aave_2431
1932	APS58_0145	0	0.00744886	0	9.48506e-09	0.053483	0.000260914	6.23254e-14	?	Aave_2429
1933	APS58_0147	0	0.00890731	0	6.60404e-07	0.0646748	2.15254e-38	0	?	Aave_2424
1934	APS58_0154	0	0.00814095	0	2.73817e-07	0.0530803	0.00544586	8.74336e-10	?	Aave_2419
1935	APS58_0156	0	0.00890722	0	8.70709e-08	0.0646748	1.47253e-56	0	?	Aave_2417
1936	APS58_0168	0	0.00890723	0	1.02531e-07	0.0646748	3.65994e-08	7.52459e-160	?	Aave_2165
1937	APS58_0169	0	0.00738376	0	1.62747e-08	0.0532775	1.83098e-06	8.48209e-23	?	Aave_2164
1938	APS58_0170	0	0.00829178	0	3.40894e-09	0.0600028	1.86455e-07	8.61654e-40	?	Aave_2163
1939	APS58_0171	0	0.0106357	0	3.42995e-08	0.0594694	0.0168689	1.37562e-07	?	Aave_2162
1940	APS58_0172	0	0.00830769	0	3.89852e-08	0.0600956	2.37781e-05	6.45246e-19	?	Aave_2161
1941	APS58_0174	0	0.00843817	0	1.61497e-09	0.0590888	0.0018732	8.54946e-10	?	Aave_2159
1942	APS58_0179	0	0.00885184	0	6.41659e-08	0.0642627	8.93225e-08	1.34016e-29	?	Aave_2154
1943	APS58_0182	0	0.007214	0	6.71961e-09	0.0520246	4.45664e-08	1.62766e-34	no	Aave_2151
1944	APS58_0183	0	0.00822989	0	1.49982e-09	0.059634	5.66055e-06	1.39178e-40	?	?
1945	APS58_0186	0	0.00736687	0	2.23542e-09	0.0531275	2.53861e-05	1.20682e-17	?	Aave_2147
1946	APS58_0187	0	0.00890721	0	1.02027e-09	0.0646748	5.81684e-10	1.05121e-178	?	Aave_2146
1947	APS58_0188	0	0.00889109	0	4.31019e-11	0.0645549	3.58887e-63	0	?	Aave_2145
1948	APS58_0189	0	0.00815065	0	1.68525e-06	0.0563067	0.00248289	9.60782e-11	?	Aave_2144
1949	APS58_0195	0	0.0084529	0	4.58523e-08	0.0552065	0.00561615	4.18323e-11	?	Aave_2138
1950	APS58_0196	0	0.00890722	0	7.86177e-08	0.0646748	5.80571e-28	0	?	?
1951	APS58_0203	0	0.00720055	0	1.0937e-09	0.0519252	6.69656e-08	9.71468e-32	no	Aave_2124
1952	APS58_0205	0	0.0079963	0	2.79828e-08	0.0578123	5.03188e-07	1.21392e-31	?	Aave_2122
1953	APS58_0206	0	0.00890721	0	1.14541e-09	0.0646748	1.26484e-28	0	?	Aave_2121
1954	APS58_0209	0	0.0086799	0	1.91435e-08	0.0627715	0.000198489	3.30544e-27	?	Aave_2118
1955	APS58_0213	0	0.00886831	0	3.76393e-10	0.0643737	1.09326e-05	3.99433e-43	?	Aave_2114
1956	APS58_0214	0	0.00890712	0	3.37904e-08	0.0646741	8.02364e-19	0	?	Aave_2113
1957	APS58_0216	0	0.00721267	0	3.77444e-10	0.0520148	5.91959e-23	4.41056e-295	no	Aave_2111
1958	APS58_0219	0	0.00890727	0	4.0316e-07	0.0646748	1.54196e-15	0	?	Aave_2108
1959	APS58_0220	0	0.00890721	0	1.25725e-10	0.0646748	4.98821e-18	4.99746e-222	?	Aave_2107
1960	APS58_0221	0	0.00893891	0	2.05065e-10	0.0646441	0.000248846	2.14881e-33	?	Aave_2106
1961	APS58_0223	0	0.00719399	0	1.69043e-09	0.051439	0.00041152	4.30695e-16	?	Aave_2104
1962	APS58_0224	0	0.00839328	0	4.91612e-11	0.0608305	2.1741e-05	7.06659e-28	?	Aave_2103
1963	APS58_0225	0	0.00775942	0	9.29357e-08	0.0560585	4.79987e-10	2.99492e-46	?	Aave_2102
1964	APS58_0226	0	0.0072335	0	3.42376e-08	0.05204	0.000121027	6.07595e-17	?	Aave_2101
1965	APS58_0227	0	0.00741559	0	2.17937e-08	0.053322	0.000181119	1.7346e-18	?	Aave_2100
1966	APS58_0228	0	0.00783426	0	1.87051e-09	0.0566126	1.30453e-07	3.88823e-33	?	Aave_2099
1967	APS58_0229	0	0.00817261	0	1.40283e-08	0.052754	0.00597261	2.20226e-12	?	Aave_2098
1968	APS58_0230	0	0.00726892	0	1.95606e-08	0.0524302	2.22894e-07	6.83888e-27	?	Aave_2097
1969	APS58_0232	0	0.00873773	0	1.58752e-07	0.0518202	0.00975956	7.92702e-08	?	Aave_2095
1970	APS58_0235	0	0.0075055	0	2.47916e-06	0.0520022	0.0020432	1.98129e-12	no	Aave_2092
1971	APS58_0236	0	0.00823814	0	9.10281e-09	0.0580777	0.00143151	1.05252e-11	?	Aave_2091
1972	APS58_0238	0	0.00775229	0	4.7126e-08	0.0559308	7.03834e-05	2.69053e-17	?	Aave_2089
1973	APS58_0239	0	0.0072125	0	1.20109e-09	0.0520135	4.54492e-42	0	no	Aave_2088
1974	APS58_0240	0	0.00721337	0	6.30787e-10	0.05202	2.08445e-10	2.18574e-53	no	Aave_2087
1975	APS58_0242	0	0.00890721	0	2.30728e-09	0.0646748	2.50458e-18	0	?	Aave_2085
1976	APS58_0243	0	0.00890718	0	1.96827e-09	0.0646746	3.81361e-34	0	?	Aave_2084
1977	APS58_0244	0	0.00846637	0	1.34937e-09	0.0564904	0.00450508	1.82669e-10	?	Aave_2083
1978	APS58_0245	0	0.0087887	0	5.0906e-10	0.0637931	2.20035e-08	4.36886e-36	?	Aave_2082
1979	APS58_0247	0	0.00722039	0	2.41509e-08	0.0520509	1.96997e-05	2.93679e-17	no	Aave_2080
1980	APS58_0248	0	0.00835843	0	5.9634e-08	0.0605947	3.66322e-09	2.36659e-39	?	Aave_2079
1981	APS58_0250	0	0.00722497	0	5.09477e-09	0.0520701	3.34936e-05	1.1327e-16	no	Aave_2077
1982	APS58_0251	0	0.00882279	0	9.12953e-10	0.0640465	2.20293e-07	7.40205e-50	?	Aave_2076
1983	APS58_0252	0	0.00784855	0	2.6809e-07	0.0556663	0.000986939	7.22371e-11	?	Aave_2075
1984	APS58_0257	0	0.00720789	0	1.49556e-09	0.0519795	4.46385e-08	7.97116e-53	no	Aave_2070
1985	APS58_0259	0	0.011983	0	4.6932e-08	0.0620543	0.02381	4.89974e-07	?	Aave_2068
1986	APS58_0261	0	0.00890721	0	1.22974e-08	0.0646748	5.20191e-60	0	?	Aave_2066
1987	APS58_0263	0	0.00905342	0	3.28648e-08	0.0646748	6.04798e-35	0	?	Aave_2064
1988	APS58_0264	0	0.00890721	0	3.12484e-09	0.0646748	1.74214e-55	0	?	Aave_2063
1989	APS58_0265	0	0.00734896	0	4.0104e-10	0.053021	9.86816e-07	5.59518e-27	?	Aave_2062
[truncated: 2,164 more rows]
